# Supplementary material for: Neutral Processes Dominate Microbial Community Assembly in Atlantic Salmon, Salmo salar
Source: Appl Environ Microbiol. 2020 Apr 1;86(8):e02283-19. doi: 10.1128/AEM.02283-19 (PMC7117918; doi:10.1128/AEM.02283-19)
Supplement: supplemental file 2 [file AEM.02283-19-sd002.xlsx]

## Sheet: Table_S2_all_Non_neutrals_OTUS_
	p	freq	freq.pred	pred.lwr	pred.upr	bino.pred	bino.lwr	bino.upr	fit_class	Model.name	TaxaPath
OTU_5609	3.0057e-05	0.119048	0.0106881	0.00102248	0.102361	0.0392745	0.00967355	0.146092	Upper	M_sfw	Bacteria;Actinobacteria;Actinobacteria;Solirubrobacterales;Solirubrobacteraceae;Solirubrobacter;
OTU_7218	3.44726e-05	0.119048	0.0122602	0.00131218	0.104952	0.0449129	0.0119927	0.154105	Upper	M_sfw	Bacteria;Proteobacteria;Alphaproteobacteria;Sphingomonadales;Sphingomonadaceae;Sphingobium;
OTU_4387	3.8514e-05	0.119048	0.0136995	0.00160252	0.107299	0.0500445	0.014228	0.161272	Upper	M_sfw	Bacteria;Firmicutes;Clostridia;Clostridiales;Lachnospiraceae;Lachnospiracea_incertae_sedis;
OTU_4670	4.93003e-05	0.166667	0.0175427	0.00248511	0.113459	0.063606	0.0206241	0.179726	Upper	M_sfw	Bacteria;Tenericutes;Mollicutes;Entomoplasmatales;Spiroplasmataceae;Spiroplasma;
OTU_1714	5.31344e-05	0.214286	0.0189094	0.00283356	0.115615	0.0683797	0.0230227	0.186075	Upper	M_sfw	Bacteria;Tenericutes;Mollicutes;Entomoplasmatales;Spiroplasmataceae;Spiroplasma;
OTU_6224	5.37704e-05	0.119048	0.0191361	0.00289301	0.115971	0.0691693	0.0234261	0.187119	Upper	M_sfw	Bacteria;Proteobacteria;Gammaproteobacteria;Legionellales;Legionellaceae;Legionella;
OTU_4562	5.81755e-05	0.119048	0.0207068	0.00331722	0.118425	0.0746195	0.0262594	0.194272	Upper	M_sfw	Bacteria;Proteobacteria;Gammaproteobacteria;Oceanospirillales;Halomonadaceae;Halomonas;
OTU_6426	6.23377e-05	0.142857	0.0221912	0.00373728	0.120725	0.0797397	0.0289947	0.200919	Upper	M_sfw	Bacteria;Proteobacteria;Gammaproteobacteria;Pseudomonadales;Moraxellaceae;Psychrobacter;
OTU_3691	6.40922e-05	0.190476	0.022817	0.00391974	0.121689	0.0818896	0.0301632	0.20369	Upper	M_sfw	Bacteria;Actinobacteria;Actinobacteria;Actinomycetales;Tsukamurellaceae;Tsukamurella;
OTU_2947	6.95543e-05	0.166667	0.0247657	0.00450736	0.124672	0.0885505	0.0338547	0.212204	Upper	M_sfw	Bacteria;Proteobacteria;Gammaproteobacteria;Pseudomonadales;Pseudomonadaceae;Pseudomonas;
OTU_4975	7.4746e-05	0.238095	0.0266184	0.00509219	0.127482	0.0948369	0.0374311	0.220147	Upper	M_sfw	Bacteria;Actinobacteria;Actinobacteria;Acidimicrobiales;Acidimicrobiaceae;Acidimicrobium;
OTU_5673	7.4746e-05	0.214286	0.0266184	0.00509219	0.127482	0.0948369	0.0374311	0.220147	Upper	M_sfw	Bacteria;Proteobacteria;Gammaproteobacteria;Enterobacteriales;Enterobacteriaceae;Yersinia;
OTU_417	7.68477e-05	0.142857	0.0273685	0.00533591	0.128613	0.0973695	0.0388958	0.223323	Upper	M_sfw	Bacteria;Planctomycetes;Planctomycetacia;Planctomycetales;Planctomycetaceae;Singulisphaera;
OTU_1252	8.05369e-05	0.142857	0.0286854	0.00577307	0.130589	0.101798	0.0414883	0.228845	Upper	M_sfw	Bacteria;Actinobacteria;Actinobacteria;Actinomycetales;Sanguibacteraceae;Sanguibacter;
OTU_5616	8.05369e-05	0.142857	0.0286854	0.00577307	0.130589	0.101798	0.0414883	0.228845	Upper	M_sfw	Bacteria;Actinobacteria;Actinobacteria;Actinomycetales;Pseudonocardiaceae;Amycolatopsis;
OTU_6335	8.14829e-05	0.166667	0.0290231	0.00588704	0.131094	0.10293	0.0421573	0.23025	Upper	M_sfw	Bacteria;Tenericutes;Mollicutes;Mycoplasmatales;Mycoplasmataceae;Mycoplasma;
OTU_6577	8.24308e-05	0.238095	0.0293615	0.006002	0.131599	0.104063	0.0428292	0.231654	Upper	M_sfw	Bacteria;Actinobacteria;Actinobacteria;Actinomycetales;Sporichthyaceae;Sporichthya;
OTU_375	8.56555e-05	0.166667	0.0305129	0.00639866	0.133312	0.107906	0.0451269	0.236399	Upper	M_sfw	Bacteria;Bacteroidetes;Sphingobacteria;Sphingobacteriales;Saprospiraceae;Haliscomenobacter;
OTU_5077	8.83939e-05	0.142857	0.0314908	0.0067421	0.13476	0.111157	0.0470916	0.240391	Upper	M_sfw	Bacteria;Actinobacteria;Actinobacteria;Actinomycetales;Nakamurellaceae;Humicoccus;
OTU_1155	8.8877e-05	0.238095	0.0316633	0.00680331	0.135015	0.111729	0.0474395	0.241092	Upper	M_sfw	Bacteria;Actinobacteria;Actinobacteria;Actinomycetales;Brevibacteriaceae;Brevibacterium;
OTU_381	9.58938e-05	0.142857	0.0341695	0.00771251	0.138699	0.119999	0.0525297	0.251156	Upper	M_sfw	Bacteria;Actinobacteria;Actinobacteria;Actinomycetales;Nocardioidaceae;Nocardioides;
OTU_2517	0.000100014	0.190476	0.0356415	0.00826347	0.140845	0.12482	0.0555491	0.25697	Upper	M_sfw	Bacteria;Proteobacteria;Gammaproteobacteria;Alteromonadales;Alteromonadaceae;Aestuariibacter;
OTU_2713	0.000105547	0.190476	0.0376182	0.00902203	0.143708	0.131251	0.0596337	0.26467	Upper	M_sfw	Bacteria;Proteobacteria;Gammaproteobacteria;Vibrionales;Vibrionaceae;Vibrio;
OTU_4984	0.000111145	0.309524	0.0396189	0.00981079	0.146586	0.137711	0.0637989	0.272342	Upper	M_sfw	Bacteria;Firmicutes;Clostridia;Clostridiales;Clostridiales_Incertae_Sedis_XI;Sporanaerobacter;
OTU_3712	0.000111838	0.214286	0.0398665	0.00990983	0.14694	0.138507	0.0643163	0.273283	Upper	M_sfw	Bacteria;Proteobacteria;Alphaproteobacteria;Sphingomonadales;Sphingomonadaceae;Sphingomonas;
OTU_2655	0.000116728	0.214286	0.0416146	0.0106176	0.149436	0.144105	0.0679804	0.279878	Upper	M_sfw	Bacteria;Proteobacteria;Alphaproteobacteria;Rhodobacterales;Rhodobacteraceae;Thalassobius;
OTU_7015	0.000119361	0.166667	0.0425557	0.0110048	0.150773	0.147104	0.0699605	0.283392	Upper	M_sfw	Bacteria;Proteobacteria;Alphaproteobacteria;Rhizobiales;Rhizobiaceae;Ensifer;
OTU_587	0.000122934	0.190476	0.0438329	0.0115369	0.152581	0.151157	0.0726555	0.288124	Upper	M_sfw	Bacteria;Firmicutes;Clostridia;Clostridiales;Lachnospiraceae;Hespellia;
OTU_599	0.000126079	0.166667	0.0449575	0.0120117	0.154167	0.154709	0.0750349	0.292253	Upper	M_sfw	Bacteria;Proteobacteria;Gammaproteobacteria;Aeromonadales;Aeromonadaceae;Aeromonas;
OTU_3139	0.000134568	0.261905	0.0479929	0.0133209	0.15842	0.164221	0.0814838	0.303235	Upper	M_sfw	Bacteria;Proteobacteria;Gammaproteobacteria;Aeromonadales;Aeromonadaceae;Aeromonas;
OTU_1487	0.000135728	0.190476	0.0484076	0.0135029	0.158998	0.165512	0.0823675	0.304717	Upper	M_sfw	Bacteria;Firmicutes;Clostridia;Clostridiales;Peptococcaceae_;Peptococcus;
OTU_3834	0.000146669	0.190476	0.0523206	0.0152542	0.164417	0.177596	0.0907307	0.318496	Upper	M_sfw	Bacteria;Proteobacteria;Alphaproteobacteria;Rhizobiales;Xanthobacteraceae;Xanthobacter;
OTU_3163	0.000147579	0.214286	0.0526462	0.0154027	0.164865	0.178594	0.0914283	0.319626	Upper	M_sfw	Bacteria;Proteobacteria;Gammaproteobacteria;Cardiobacteriales;Cardiobacteriaceae;Suttonella;
OTU_6576	0.000148517	0.333333	0.0529816	0.015556	0.165326	0.17962	0.0921471	0.320787	Upper	M_sfw	Bacteria;Tenericutes;Mollicutes;Mycoplasmatales;Mycoplasmataceae;Mycoplasma;
OTU_616	0.000148911	0.261905	0.0531228	0.0156207	0.16552	0.180051	0.0924498	0.321276	Upper	M_sfw	Bacteria;Tenericutes;Mollicutes;Mycoplasmatales;Mycoplasmataceae;Mycoplasma;
OTU_1499	0.000152622	0.214286	0.05445	0.0162325	0.167341	0.184098	0.095297	0.325843	Upper	M_sfw	Bacteria;Proteobacteria;Deltaproteobacteria;Desulfuromonadales;Geobacteraceae;Geothermobacter;
OTU_5184	0.000155426	0.190476	0.0554533	0.0166993	0.168712	0.187143	0.097451	0.329268	Upper	M_sfw	Bacteria;Proteobacteria;Gammaproteobacteria;Xanthomonadales;Xanthomonadaceae;Lysobacter;
OTU_2321	0.000155882	0.190476	0.0556161	0.0167754	0.168934	0.187636	0.0978007	0.329822	Upper	M_sfw	Bacteria;Proteobacteria;Gammaproteobacteria;Xanthomonadales;Xanthomonadaceae;Aquimonas;
OTU_3384	0.000170825	0.309524	0.0609619	0.0193265	0.176179	0.20366	0.109298	0.347687	Upper	M_sfw	Bacteria;Bacteroidetes;Flavobacteria;Flavobacteriales;Flavobacteriaceae;Flavobacterium;
OTU_5247	0.000175664	0.190476	0.062693	0.0201735	0.178504	0.208781	0.113025	0.353344	Upper	M_sfw	Bacteria;Proteobacteria;Alphaproteobacteria;Rhizobiales;Beijerinckiaceae;Beijerinckia;
OTU_690	0.000176089	0.190476	0.0628452	0.0202484	0.178708	0.209229	0.113352	0.353839	Upper	M_sfw	Bacteria;Firmicutes;Negativicutes;Selenomonadales;Veillonellaceae;Psychrosinus;
OTU_6812	0.000176393	0.285714	0.062954	0.020302	0.178854	0.20955	0.113586	0.354192	Upper	M_sfw	Bacteria;Planctomycetes;Planctomycetacia;Planctomycetales;Planctomycetaceae;Planctomyces;
OTU_2300	0.000177487	0.190476	0.0633454	0.0204952	0.179378	0.210702	0.114429	0.35546	Upper	M_sfw	Bacteria;Actinobacteria;Actinobacteria;Actinomycetales;Nocardiaceae;Rhodococcus;
OTU_37	0.000180311	0.261905	0.0643558	0.0209962	0.180728	0.213668	0.116604	0.358721	Upper	M_sfw	Bacteria;Tenericutes;Mollicutes;Mycoplasmatales;Mycoplasmataceae;Mycoplasma;
OTU_4825	0.000188571	0.214286	0.0673108	0.0224796	0.18466	0.22228	0.122964	0.368141	Upper	M_sfw	Bacteria;Actinobacteria;Actinobacteria;Actinomycetales;Microbacteriaceae;Leucobacter;
OTU_2282	0.000188916	0.309524	0.0674341	0.0225421	0.184823	0.222637	0.123229	0.368531	Upper	M_sfw	Bacteria;Firmicutes;Clostridia;Clostridiales;Clostridiaceae_;Tindallia;
OTU_2722	0.000192321	0.309524	0.0686525	0.0231619	0.186436	0.226159	0.125849	0.372364	Upper	M_sfw	Bacteria;Proteobacteria;Gammaproteobacteria;Pseudomonadales;Pseudomonadaceae;Pseudomonas;
OTU_3485	0.000194464	0.190476	0.0694192	0.0235542	0.187448	0.228367	0.127498	0.374761	Upper	M_sfw	Bacteria;Proteobacteria;Alphaproteobacteria;Rhizobiales;Rhizobiaceae;Rhizobium;
OTU_2843	0.000209705	0.333333	0.0748713	0.0263923	0.194601	0.243888	0.139201	0.3915	Upper	M_sfw	Bacteria;Proteobacteria;Gammaproteobacteria;Alteromonadales;Colwelliaceae;Colwellia;
OTU_3830	0.000224808	0.238095	0.0802732	0.0292836	0.201608	0.258962	0.150751	0.40757	Upper	M_sfw	Bacteria;Proteobacteria;Alphaproteobacteria;Rhodobacterales;Rhodobacteraceae;Paracoccus;
OTU_632	0.000226778	0.214286	0.0809776	0.0296661	0.202516	0.260905	0.152253	0.40963	Upper	M_sfw	Bacteria;Proteobacteria;Alphaproteobacteria;Rhodobacterales;Rhodobacteraceae;Loktanella;
OTU_2706	0.000226918	0.357143	0.0810276	0.0296933	0.202581	0.261043	0.152359	0.409775	Upper	M_sfw	Bacteria;Verrucomicrobia;Verrucomicrobiae;Verrucomicrobiales;Verrucomicrobiaceae;Prosthecobacter;
OTU_3698	0.000227011	0.285714	0.0810609	0.0297115	0.202624	0.261135	0.152431	0.409873	Upper	M_sfw	Bacteria;Proteobacteria;Gammaproteobacteria;Vibrionales;Vibrionaceae;Vibrio;
OTU_1471	0.000227554	0.309524	0.0812551	0.0298172	0.202874	0.26167	0.152844	0.410439	Upper	M_sfw	Bacteria;Proteobacteria;Alphaproteobacteria;Caulobacterales;Caulobacteraceae;Phenylobacterium;
OTU_49	0.000227838	0.238095	0.0813566	0.0298725	0.203004	0.261949	0.153061	0.410734	Upper	M_sfw	Bacteria;Proteobacteria;Gammaproteobacteria;Vibrionales;Vibrionaceae;Aliivibrio;
OTU_3552	0.000228177	0.333333	0.0814778	0.0299385	0.20316	0.262283	0.153319	0.411087	Upper	M_sfw	Bacteria;Proteobacteria;Alphaproteobacteria;Rhodobacterales;Rhodobacteraceae;Roseovarius;
OTU_4885	0.00023397	0.309524	0.0835495	0.0310733	0.205822	0.267959	0.157728	0.41708	Upper	M_sfw	Bacteria;Bacteroidetes;Flavobacteria;Flavobacteriales;Flavobacteriaceae;Chryseobacterium;
OTU_135	0.000234481	0.261905	0.083732	0.0311738	0.206056	0.268457	0.158116	0.417605	Upper	M_sfw	Bacteria;Proteobacteria;Gammaproteobacteria;Pseudomonadales;Pseudomonadaceae;Pseudomonas;
OTU_6237	0.000236266	0.285714	0.0843703	0.0315257	0.206873	0.270197	0.159472	0.419435	Upper	M_sfw	Bacteria;Actinobacteria;Actinobacteria;Actinomycetales;Corynebacteriaceae;Corynebacterium;
OTU_5213	0.000238239	0.238095	0.0850756	0.0319159	0.207776	0.272114	0.16097	0.421451	Upper	M_sfw	Bacteria;Proteobacteria;Alphaproteobacteria;Rhizobiales;Beijerinckiaceae;Methylovirgula;
OTU_4897	0.000240665	0.285714	0.0859429	0.0323971	0.208884	0.274464	0.16281	0.423918	Upper	M_sfw	Bacteria;Planctomycetes;Planctomycetacia;Planctomycetales;Planctomycetaceae;Rhodopirellula;
OTU_1889	0.000240946	0.214286	0.0860432	0.0324529	0.209012	0.274736	0.163023	0.424203	Upper	M_sfw	Bacteria;Proteobacteria;Alphaproteobacteria;Rhizobiales;Beijerinckiaceae;Methylovirgula;
OTU_5365	0.000241209	0.309524	0.0861373	0.0325053	0.209132	0.27499	0.163222	0.424469	Upper	M_sfw	Bacteria;Tenericutes;Mollicutes;Entomoplasmatales;Spiroplasmataceae;Spiroplasma;
OTU_4059	0.000241254	0.214286	0.0861533	0.0325142	0.209152	0.275033	0.163256	0.424515	Upper	M_sfw	Bacteria;Bacteroidetes;Flavobacteria;Flavobacteriales;Flavobacteriaceae;Chryseobacterium;
OTU_1457	0.000244584	0.309524	0.0873439	0.0331783	0.21067	0.278246	0.165778	0.427879	Upper	M_sfw	Bacteria;Planctomycetes;Planctomycetacia;Planctomycetales;Planctomycetaceae;Gemmata;
OTU_5788	0.000244653	0.238095	0.0873684	0.033192	0.210701	0.278312	0.16583	0.427948	Upper	M_sfw	Bacteria;Tenericutes;Mollicutes;Entomoplasmatales;Spiroplasmataceae;Spiroplasma;
OTU_6544	0.000245733	0.285714	0.0877545	0.0334081	0.211192	0.27935	0.166647	0.429034	Upper	M_sfw	Bacteria;Proteobacteria;Alphaproteobacteria;Rhodospirillales;Acetobacteraceae;Rhodopila;
OTU_3864	0.000248727	0.285714	0.0888248	0.0340089	0.212553	0.282222	0.16891	0.432032	Upper	M_sfw	Bacteria;Proteobacteria;Alphaproteobacteria;Rhodobacterales;Rhodobacteraceae;Haematobacter;
OTU_3658	0.000251472	0.238095	0.0898058	0.0345619	0.213797	0.284844	0.170981	0.434766	Upper	M_sfw	Bacteria;Proteobacteria;Gammaproteobacteria;Pasteurellales;Pasteurellaceae;Actinobacillus;
OTU_4807	0.000253847	0.238095	0.0906545	0.035042	0.214872	0.287105	0.172771	0.437118	Upper	M_sfw	Bacteria;Proteobacteria;Deltaproteobacteria;Bdellovibrionales;Bdellovibrionaceae;Vampirovibrio;
OTU_3930	0.000263862	0.285714	0.0942331	0.0370839	0.219388	0.296561	0.180297	0.446921	Upper	M_sfw	Bacteria;Tenericutes;Mollicutes;Mycoplasmatales;Mycoplasmataceae;Mycoplasma;
OTU_618	0.000268937	0.261905	0.0960459	0.0381287	0.221665	0.301305	0.184095	0.451816	Upper	M_sfw	Bacteria;Proteobacteria;Gammaproteobacteria;Oceanospirillales;Halomonadaceae;Halomonas;
OTU_3635	0.000277645	0.238095	0.0991559	0.039937	0.225555	0.309371	0.190587	0.460103	Upper	M_sfw	Bacteria;Proteobacteria;Gammaproteobacteria;Vibrionales;Vibrionaceae;Vibrio;
OTU_476	0.000278967	0.238095	0.0996278	0.040213	0.226144	0.310587	0.19157	0.461349	Upper	M_sfw	Bacteria;Bacteroidetes;Sphingobacteria;Sphingobacteriales;Saprospiraceae;Haliscomenobacter;
OTU_1283	0.000282459	0.238095	0.100875	0.0409448	0.227697	0.31379	0.194163	0.464625	Upper	M_sfw	Bacteria;Proteobacteria;Deltaproteobacteria;Myxococcales;Haliangiaceae;Haliangium;
OTU_1464	0.000286715	0.238095	0.102394	0.0418405	0.229586	0.317673	0.197315	0.468589	Upper	M_sfw	Bacteria;Proteobacteria;Gammaproteobacteria;Chromatiales;Chromatiaceae;Thiodictyon;
OTU_7202	0.000288699	0.309524	0.103102	0.0422593	0.230464	0.319475	0.198781	0.470425	Upper	M_sfw	Bacteria;Proteobacteria;Gammaproteobacteria;Thiotrichales;Piscirickettsiaceae;Thioalkalimicrobium;
OTU_5725	0.000290926	0.333333	0.103897	0.0427308	0.231449	0.321493	0.200425	0.472479	Upper	M_sfw	Bacteria;Fusobacteria.ph;Fusobacteria.cl;Fusobacteriales;Fusobacteriaceae;Cetobacterium;
OTU_7235	0.000293767	0.238095	0.104911	0.0433338	0.232703	0.324058	0.202519	0.475085	Upper	M_sfw	Bacteria;Proteobacteria;Alphaproteobacteria;Rhodobacterales;Rhodobacteraceae;Leisingera;
OTU_6597	0.000294585	0.333333	0.105203	0.0435078	0.233064	0.324795	0.203121	0.475833	Upper	M_sfw	Bacteria;Proteobacteria;Gammaproteobacteria;Xanthomonadales;Xanthomonadaceae;Pseudoxanthomonas;
OTU_447	0.00029703	0.261905	0.106075	0.0440289	0.234142	0.326993	0.20492	0.478062	Upper	M_sfw	Bacteria;Bacteroidetes;Sphingobacteria;Sphingobacteriales;Saprospiraceae;Lewinella;
OTU_3456	0.000300676	0.261905	0.107376	0.0448083	0.235746	0.330257	0.207596	0.481367	Upper	M_sfw	Bacteria;Proteobacteria;Alphaproteobacteria;Rhodobacterales;Rhodobacteraceae;Loktanella;
OTU_6798	0.000302301	0.238095	0.107955	0.0451566	0.23646	0.331707	0.208787	0.482832	Upper	M_sfw	Bacteria;Actinobacteria;Actinobacteria;Actinomycetales;Propionibacteriaceae;Propionibacterium;
OTU_298	0.000311584	0.261905	0.111265	0.0471577	0.240524	0.339927	0.215565	0.491118	Upper	M_sfw	Bacteria;Verrucomicrobia;Verrucomicrobiae;Verrucomicrobiales;Rubritaleaceae;Rubritalea;
OTU_3401	0.000316749	0.261905	0.113107	0.0482792	0.242776	0.344458	0.219318	0.495667	Upper	M_sfw	Bacteria;Proteobacteria;Alphaproteobacteria;Rhizobiales;Bradyrhizobiaceae;Nitrobacter;
OTU_3511	0.000316974	0.285714	0.113187	0.0483284	0.242875	0.344655	0.219481	0.495865	Upper	M_sfw	Bacteria;Firmicutes;Clostridia;Clostridiales;Lachnospiraceae;Hespellia;
OTU_4085	0.000331381	0.357143	0.11832	0.0514866	0.249122	0.357124	0.229876	0.508318	Upper	M_sfw	Bacteria;Actinobacteria;Actinobacteria;Acidimicrobiales;Acidimicrobineae_incertae_sedis;Aciditerrimonas;
OTU_7052	0.000335715	0.380952	0.119863	0.0524449	0.250991	0.360829	0.232983	0.512	Upper	M_sfw	Bacteria;Firmicutes;Clostridia;Clostridiales;Clostridiaceae_;Sarcina;
OTU_589	0.000344254	0.261905	0.122902	0.0543435	0.254662	0.368066	0.239074	0.519169	Upper	M_sfw	Bacteria;Proteobacteria;Gammaproteobacteria;Alteromonadales;Shewanellaceae;Shewanella;
OTU_6092	0.000344504	0.261905	0.122991	0.0543993	0.254769	0.368276	0.239252	0.519377	Upper	M_sfw	Bacteria;Proteobacteria;Deltaproteobacteria;Desulfovibrionales;Desulfomicrobiaceae;Desulfomicrobium;
OTU_2274	0.000349608	0.333333	0.124807	0.0555409	0.256955	0.372561	0.242874	0.523607	Upper	M_sfw	Bacteria;Actinobacteria;Actinobacteria;Actinomycetales;Micrococcaceae;Arthrobacter;
OTU_2858	0.000350536	0.333333	0.125137	0.0557491	0.257352	0.373337	0.243531	0.524372	Upper	M_sfw	Archaea;Euryarchaeota;Methanomicrobia;Methanomicrobiales;Methanomicrobiales_incertae_sedis;Methanocalculus;
OTU_1530	0.000351558	0.333333	0.125501	0.0559783	0.257788	0.37419	0.244253	0.525212	Upper	M_sfw	Bacteria;Proteobacteria;Deltaproteobacteria;Myxococcales;Polyangiaceae;Chondromyces;
OTU_3683	0.00035421	0.285714	0.126444	0.0565744	0.25892	0.3764	0.246127	0.527387	Upper	M_sfw	Bacteria;Proteobacteria;Alphaproteobacteria;Rhodobacterales;Rhodobacteraceae;Maribius;
OTU_4683	0.000357195	0.52381	0.127505	0.0572469	0.260193	0.378877	0.248232	0.529822	Upper	M_sfw	Bacteria;Bacteroidetes;Sphingobacteria;Sphingobacteriales;Chitinophagaceae;Sediminibacterium;
OTU_3268	0.000360669	0.285714	0.12874	0.0580315	0.261671	0.381748	0.250675	0.53264	Upper	M_sfw	Bacteria;Bacteroidetes;Flavobacteria;Flavobacteriales;Flavobacteriaceae;Flavobacterium;
OTU_7217	0.000362921	0.285714	0.129541	0.0585411	0.262628	0.383601	0.252254	0.534456	Upper	M_sfw	Bacteria;Fusobacteria.ph;Fusobacteria.cl;Fusobacteriales;Leptotrichiaceae;Streptobacillus;
OTU_4111	0.000363005	0.285714	0.129571	0.0585602	0.262664	0.38367	0.252313	0.534524	Upper	M_sfw	Bacteria;Proteobacteria;Alphaproteobacteria;Caulobacterales;Hyphomonadaceae;Robiginitomaculum;
OTU_562	0.00036792	0.357143	0.131317	0.0596759	0.264748	0.387697	0.255752	0.538463	Upper	M_sfw	Bacteria;Planctomycetes;Planctomycetacia;Planctomycetales;Planctomycetaceae;Schlesneria;
OTU_3643	0.00038525	0.309524	0.137469	0.0636422	0.272056	0.401684	0.26777	0.552076	Upper	M_sfw	Bacteria;Proteobacteria;Alphaproteobacteria;Rhizobiales;Beijerinckiaceae;Beijerinckia;
OTU_3505	0.000385825	0.309524	0.137674	0.0637748	0.272298	0.402143	0.268166	0.552521	Upper	M_sfw	Bacteria;Bacteroidetes;Sphingobacteria;Sphingobacteriales;Saprospiraceae;Haliscomenobacter;
OTU_4485	0.00039095	0.285714	0.139492	0.0649576	0.274446	0.406215	0.271686	0.556463	Upper	M_sfw	Bacteria;Bacteroidetes;Sphingobacteria;Sphingobacteriales;Saprospiraceae;Lewinella;
OTU_4206	0.000391476	0.357143	0.139678	0.0650791	0.274666	0.406631	0.272046	0.556865	Upper	M_sfw	Bacteria;Proteobacteria;Gammaproteobacteria;Alteromonadales;Alteromonadaceae;Haliea;
OTU_4695	0.000395636	0.285714	0.141153	0.0660427	0.276405	0.409914	0.274892	0.560035	Upper	M_sfw	Bacteria;Bacteroidetes;Flavobacteria;Flavobacteriales;Flavobacteriaceae;Flavobacterium;
OTU_1093	0.000403061	0.357143	0.143784	0.0677691	0.279501	0.415728	0.279946	0.565634	Upper	M_sfw	Bacteria;Bacteroidetes;Flavobacteria;Flavobacteriales;Flavobacteriaceae;Flavobacterium;
OTU_5100	0.000405586	0.357143	0.144679	0.068358	0.28055	0.417692	0.281657	0.567521	Upper	M_sfw	Bacteria;Actinobacteria;Actinobacteria;Actinomycetales;Dermacoccaceae;Kytococcus;
OTU_1797	0.000412822	0.309524	0.147241	0.070051	0.283552	0.423284	0.286542	0.572883	Upper	M_sfw	Bacteria;Actinobacteria;Actinobacteria;Acidimicrobiales;Acidimicrobiaceae;Ferrimicrobium;
OTU_2234	0.000413317	0.309524	0.147416	0.0701671	0.283757	0.423665	0.286875	0.573248	Upper	M_sfw	Bacteria;Proteobacteria;Betaproteobacteria;Neisseriales;Neisseriaceae;Neisseria;
OTU_2824	0.000415361	0.333333	0.148139	0.0706468	0.284603	0.425233	0.288249	0.574748	Upper	M_sfw	Bacteria;Actinobacteria;Actinobacteria;Actinomycetales;Acidothermaceae;Acidothermus;
OTU_5604	0.000417918	0.357143	0.149044	0.0712479	0.28566	0.42719	0.289964	0.576618	Upper	M_sfw	Bacteria;Proteobacteria;Gammaproteobacteria;Pseudomonadales;Pseudomonadaceae;Azomonas;
OTU_848	0.000422755	0.309524	0.150755	0.0723874	0.287656	0.430873	0.293199	0.580133	Upper	M_sfw	Bacteria;Proteobacteria;Gammaproteobacteria;Pseudomonadales;Pseudomonadaceae;Azomonas;
OTU_2855	0.000423363	0.404762	0.15097	0.072531	0.287906	0.431334	0.293604	0.580573	Upper	M_sfw	Bacteria;Proteobacteria;Alphaproteobacteria;Caulobacterales;Caulobacteraceae;Brevundimonas;
OTU_4462	0.000430477	0.357143	0.153485	0.0742134	0.290832	0.436704	0.298334	0.585682	Upper	M_sfw	Bacteria;Proteobacteria;Gammaproteobacteria;Pseudomonadales;Pseudomonadaceae;Azomonas;
OTU_3862	0.000431453	0.309524	0.15383	0.0744447	0.291233	0.437436	0.298981	0.586377	Upper	M_sfw	Bacteria;Firmicutes;Clostridia;Clostridiales;Peptococcaceae_;Peptococcus;
OTU_977	0.000447827	0.380952	0.159612	0.0783449	0.297927	0.449587	0.309747	0.597876	Upper	M_sfw	Bacteria;Actinobacteria;Actinobacteria;Actinomycetales;Thermomonosporaceae;Actinoallomurus;
OTU_3249	0.000449629	0.333333	0.160247	0.0787762	0.29866	0.450909	0.310923	0.599122	Upper	M_sfw	Bacteria;Firmicutes;Bacilli;Bacillales;Bacillales_incertae_sedis;Caldalkalibacillus;
OTU_6206	0.000450958	0.380952	0.160716	0.0790946	0.299201	0.451881	0.311789	0.600038	Upper	M_sfw	Bacteria;Proteobacteria;Alphaproteobacteria;Rhodobacterales;Rhodobacteraceae;Sulfitobacter;
OTU_3637	0.000456411	0.357143	0.162639	0.0804032	0.301415	0.455852	0.315329	0.603774	Upper	M_sfw	Bacteria;Proteobacteria;Gammaproteobacteria;Thiotrichales;Francisellaceae;Francisella;
OTU_4358	0.000465045	0.357143	0.165681	0.082483	0.30491	0.462082	0.320901	0.609618	Upper	M_sfw	Bacteria;Proteobacteria;Gammaproteobacteria;Enterobacteriales;Enterobacteriaceae;Obesumbacterium;
OTU_4993	0.000470801	0.357143	0.167707	0.0838743	0.307232	0.466196	0.324592	0.613465	Upper	M_sfw	Bacteria;Proteobacteria;Gammaproteobacteria;Pseudomonadales;Moraxellaceae;Moraxella;
OTU_5691	0.000491176	0.452381	0.17487	0.0888298	0.315402	0.480505	0.337499	0.626778	Upper	M_sfw	Bacteria;Proteobacteria;Gammaproteobacteria;Enterobacteriales;Enterobacteriaceae;Plesiomonas;
OTU_2201	0.000503426	0.357143	0.179169	0.0918311	0.320277	0.488923	0.345144	0.634559	Upper	M_sfw	Bacteria;Actinobacteria;Actinobacteria;Acidimicrobiales;Acidimicrobiaceae;Ilumatobacter;
OTU_1136	0.000507823	0.380952	0.18071	0.0929124	0.322021	0.491912	0.347867	0.637312	Upper	M_sfw	Bacteria;Proteobacteria;Gammaproteobacteria;Xanthomonadales;Xanthomonadaceae;Stenotrophomonas;
OTU_6145	0.00052556	0.333333	0.18692	0.0972931	0.329018	0.50379	0.358736	0.648208	Upper	M_sfw	Bacteria;Firmicutes;Bacilli;Bacillales;Listeriaceae;Listeria;
OTU_6817	0.000528305	0.380952	0.18788	0.0979738	0.330096	0.505603	0.360402	0.649865	Upper	M_sfw	Bacteria;Bacteroidetes;Flavobacteria;Flavobacteriales;Flavobacteriaceae;Epilithonimonas;
OTU_7147	0.000528518	0.333333	0.187954	0.0980265	0.33018	0.505743	0.360531	0.649993	Upper	M_sfw	Bacteria;Actinobacteria;Actinobacteria;Actinomycetales;Propionibacteriaceae;Propionibacterium;
OTU_5935	0.000535181	0.404762	0.190282	0.0996819	0.332791	0.510116	0.364555	0.653981	Upper	M_sfw	Bacteria;Bacteroidetes;Sphingobacteria;Sphingobacteriales;Chitinophagaceae;Sediminibacterium;
OTU_3861	0.000544149	0.428571	0.193413	0.101916	0.336292	0.515941	0.369932	0.659277	Upper	M_sfw	Bacteria;Firmicutes;Bacilli;Bacillales;Bacillaceae_;Bacillus;
OTU_1508	0.000546124	0.357143	0.194102	0.10241	0.337062	0.517214	0.37111	0.660433	Upper	M_sfw	Bacteria;Bacteroidetes;Flavobacteria;Flavobacteriales;Flavobacteriaceae;Ulvibacter;
OTU_2880	0.000546875	0.380952	0.194364	0.102597	0.337354	0.517697	0.371557	0.660871	Upper	M_sfw	Bacteria;Proteobacteria;Betaproteobacteria;Rhodocyclales;Rhodocyclaceae;Propionivibrio;
OTU_440	0.000547284	0.357143	0.194506	0.102699	0.337513	0.517961	0.371801	0.66111	Upper	M_sfw	Bacteria;Proteobacteria;Gammaproteobacteria;Enterobacteriales;Enterobacteriaceae;Morganella;
OTU_2432	0.000553475	0.452381	0.196664	0.104248	0.339919	0.521925	0.375475	0.6647	Upper	M_sfw	Bacteria;Bacteroidetes;Flavobacteria;Flavobacteriales;Cryomorphaceae;Wandonia;
OTU_1423	0.00055458	0.380952	0.197049	0.104524	0.340348	0.522628	0.376128	0.665336	Upper	M_sfw	Bacteria;Proteobacteria;Alphaproteobacteria;Rhodobacterales;Rhodobacteraceae;Oceanicola;
OTU_3507	0.00056152	0.404762	0.199466	0.106265	0.343036	0.527027	0.380216	0.669308	Upper	M_sfw	Bacteria;Tenericutes;Mollicutes;Mycoplasmatales;Mycoplasmataceae;Mycoplasma;
OTU_1462	0.000563542	0.404762	0.20017	0.106772	0.343818	0.5283	0.381401	0.670456	Upper	M_sfw	Bacteria;Tenericutes;Mollicutes;Mycoplasmatales;Mycoplasmataceae;Mycoplasma;
OTU_7	0.000567474	0.404762	0.201537	0.107761	0.345335	0.530768	0.383701	0.672678	Upper	M_sfw	Bacteria;Tenericutes;Mollicutes;Entomoplasmatales;Spiroplasmataceae;Spiroplasma;
OTU_1190	0.000568376	0.380952	0.201851	0.107988	0.345684	0.531332	0.384227	0.673186	Upper	M_sfw	Bacteria;Tenericutes;Mollicutes;Mycoplasmatales;Mycoplasmataceae;Mycoplasma;
OTU_593	0.000571119	0.357143	0.202804	0.108678	0.34674	0.533043	0.385824	0.674724	Upper	M_sfw	Bacteria;Firmicutes;Negativicutes;Selenomonadales;Acidaminococcaceae;Phascolarctobacterium;
OTU_1094	0.000584312	0.380952	0.207386	0.112007	0.351806	0.541188	0.393447	0.682026	Upper	M_sfw	Bacteria;Bacteroidetes;Flavobacteria;Flavobacteriales;Flavobacteriaceae;Maribacter;
OTU_785	0.000591011	0.380952	0.209709	0.113703	0.354367	0.54527	0.39728	0.685672	Upper	M_sfw	Bacteria;Proteobacteria;Alphaproteobacteria;Rhodobacterales;Rhodobacteraceae;Paracoccus;
OTU_4256	0.000591477	0.428571	0.209871	0.113821	0.354545	0.545552	0.397546	0.685924	Upper	M_sfw	Bacteria;Proteobacteria;Alphaproteobacteria;Rhizobiales;Brucellaceae;Paenochrobactrum;
OTU_234	0.000602463	0.404762	0.213675	0.116609	0.358728	0.552163	0.403775	0.691808	Upper	M_sfw	Bacteria;Proteobacteria;Alphaproteobacteria;Rhodobacterales;Rhodobacteraceae;Leisingera;
OTU_5155	0.000660995	0.428571	0.233836	0.131599	0.380682	0.585796	0.435832	0.721381	Upper	M_sfw	Bacteria;Actinobacteria;Actinobacteria;Actinomycetales;Nocardiaceae;Rhodococcus;
OTU_2021	0.000669822	0.5	0.23686	0.133877	0.383944	0.590645	0.440504	0.725593	Upper	M_sfw	Bacteria;Firmicutes;Bacilli;Lactobacillales;Lactobacillaceae;Lactobacillus;
OTU_218	0.000692954	0.428571	0.244762	0.139866	0.392436	0.603083	0.452551	0.736339	Upper	M_sfw	Bacteria;Firmicutes;Bacilli;Bacillales;Staphylococcaceae;Salinicoccus;
OTU_442	0.000695419	0.428571	0.245603	0.140505	0.393336	0.604386	0.453818	0.737459	Upper	M_sfw	Bacteria;Proteobacteria;Deltaproteobacteria;Desulfobacterales;Desulfobacteraceae;Desulfobacterium;
OTU_5002	0.000711577	0.404762	0.251101	0.144706	0.399212	0.612822	0.462043	0.744691	Upper	M_sfw	Bacteria;Proteobacteria;Gammaproteobacteria;Oceanospirillales;Halomonadaceae;Halomonas;
OTU_6671	0.00071684	0.404762	0.252889	0.146076	0.401117	0.61553	0.464693	0.747005	Upper	M_sfw	Bacteria;Tenericutes;Mollicutes;Mycoplasmatales;Mycoplasmataceae;Mycoplasma;
OTU_3172	0.000719182	0.404762	0.253684	0.146686	0.401963	0.616729	0.465868	0.748028	Upper	M_sfw	Bacteria;Proteobacteria;Gammaproteobacteria;Pseudomonadales;Pseudomonadaceae;Pseudomonas;
OTU_7047	0.00072098	0.428571	0.254294	0.147155	0.402612	0.617648	0.466768	0.74881	Upper	M_sfw	Bacteria;Proteobacteria;Gammaproteobacteria;Oceanospirillales;Oceanospirillaceae;Oceaniserpentilla;
OTU_315	0.000774985	0.452381	0.272521	0.161288	0.421878	0.644225	0.493025	0.771253	Upper	M_sfw	Bacteria;Proteobacteria;Gammaproteobacteria;Pseudomonadales;Pseudomonadaceae;Azomonas;
OTU_262	0.000775694	0.452381	0.272759	0.161475	0.422128	0.644561	0.49336	0.771534	Upper	M_sfw	Bacteria;Proteobacteria;Deltaproteobacteria;Syntrophobacterales;Syntrophaceae;Desulfobacca;
OTU_5723	0.0007865	0.547619	0.276382	0.164314	0.425928	0.649648	0.498434	0.775781	Upper	M_sfw	Bacteria;Firmicutes;Clostridia;Clostridiales;Peptococcaceae_;Peptococcus;
OTU_844	0.000803408	0.547619	0.282037	0.168764	0.43184	0.657462	0.50626	0.782275	Upper	M_sfw	Bacteria;Actinobacteria;Actinobacteria;Actinomycetales;Micrococcaceae;Arthrobacter;
OTU_924	0.000843712	0.452381	0.295434	0.179397	0.445756	0.675394	0.524359	0.797033	Upper	M_sfw	Bacteria;Firmicutes;Bacilli;Bacillales;Bacillaceae_;Bacillus;
OTU_1915	0.0008452	0.452381	0.295927	0.17979	0.446266	0.676038	0.525013	0.797559	Upper	M_sfw	Bacteria;Synergistetes;Synergistia;Synergistales;Synergistaceae;Aminomonas;
OTU_3515	0.000848583	0.452381	0.297046	0.180684	0.447422	0.677497	0.526495	0.798751	Upper	M_sfw	Bacteria;Tenericutes;Mollicutes;Mycoplasmatales;Mycoplasmataceae;Mycoplasma;
OTU_5092	0.000859356	0.452381	0.300604	0.183533	0.451093	0.682099	0.531179	0.8025	Upper	M_sfw	Bacteria;Proteobacteria;Gammaproteobacteria;Pseudomonadales;Pseudomonadales_incertae_sedis;Dasania;
OTU_4011	0.000862465	0.452381	0.301629	0.184355	0.452149	0.683415	0.53252	0.803569	Upper	M_sfw	Bacteria;Tenericutes;Mollicutes;Mycoplasmatales;Mycoplasmataceae;Mycoplasma;
OTU_5974	0.000893126	0.595238	0.311701	0.192471	0.462489	0.696104	0.545517	0.813824	Upper	M_sfw	Bacteria;Proteobacteria;Gammaproteobacteria;Legionellales;Legionellaceae;Legionella;
OTU_3244	0.000917581	0.547619	0.319684	0.198951	0.470638	0.705859	0.555582	0.821635	Upper	M_sfw	Bacteria;Proteobacteria;Gammaproteobacteria;Aeromonadales;Aeromonadaceae;Aeromonas;
OTU_3682	0.000920169	0.47619	0.320527	0.199637	0.471495	0.706873	0.556632	0.822443	Upper	M_sfw	Bacteria;Proteobacteria;Gammaproteobacteria;Alteromonadales;Idiomarinaceae;Idiomarina;
OTU_6	0.000920349	0.5	0.320585	0.199685	0.471555	0.706944	0.556705	0.822499	Upper	M_sfw	Bacteria;Firmicutes;Bacilli;Lactobacillales;Lactobacillaceae;Pediococcus;
OTU_160	0.00094362	0.547619	0.328134	0.205855	0.479218	0.715903	0.566012	0.829609	Upper	M_sfw	Bacteria;Tenericutes;Mollicutes;Mycoplasmatales;Mycoplasmataceae;Mycoplasma;
OTU_4237	0.000955826	0.5	0.332077	0.209091	0.483206	0.720492	0.570801	0.833229	Upper	M_sfw	Bacteria;Tenericutes;Mollicutes;Mycoplasmatales;Mycoplasmataceae;Mycoplasma;
OTU_4104	0.00100702	0.547619	0.348487	0.222665	0.499701	0.738949	0.590216	0.847634	Upper	M_sfw	Bacteria;Proteobacteria;Alphaproteobacteria;Rhodobacterales;Rhodobacteraceae;Paracoccus;
OTU_6434	0.00102085	0.52381	0.352881	0.226328	0.50409	0.74372	0.595276	0.851317	Upper	M_sfw	Bacteria;Proteobacteria;Alphaproteobacteria;Sphingomonadales;Sphingomonadaceae;Sandarakinorhabdus;
OTU_1144	0.00125687	0.619048	0.425381	0.288378	0.574889	0.812965	0.670853	0.902625	Upper	M_sfw	Bacteria;Proteobacteria;Gammaproteobacteria;Chromatiales;Granulosicoccaceae;Granulosicoccus;
OTU_7158	0.00127717	0.595238	0.431383	0.293647	0.580619	0.817964	0.676482	0.906156	Upper	M_sfw	Bacteria;Proteobacteria;Alphaproteobacteria;Rhizobiales;Bradyrhizobiaceae;Bosea;
OTU_1610	0.00130206	0.595238	0.438692	0.30009	0.58757	0.823913	0.683216	0.910323	Upper	M_sfw	Bacteria;Actinobacteria;Actinobacteria;Acidimicrobiales;Acidimicrobineae_incertae_sedis;Aciditerrimonas;
OTU_4418	0.00136257	0.666667	0.456217	0.315655	0.604117	0.837576	0.698832	0.919743	Upper	M_sfw	Bacteria;Proteobacteria;Betaproteobacteria;Burkholderiales;Comamonadaceae;Limnohabitans;
OTU_1860	0.00141739	0.690476	0.471796	0.32963	0.618688	0.849038	0.712103	0.927475	Upper	M_sfw	Bacteria;Actinobacteria;Actinobacteria;Actinomycetales;Dermacoccaceae;Dermacoccus;
OTU_36	0.00154918	0.666667	0.508056	0.362658	0.652104	0.873392	0.740882	0.943322	Upper	M_sfw	Bacteria;Actinobacteria;Actinobacteria;Actinomycetales;Micrococcaceae;Kocuria;
OTU_6088	0.00165561	0.857143	0.536098	0.388679	0.677467	0.890163	0.761227	0.953708	Upper	M_sfw	Bacteria;Verrucomicrobia;Verrucomicrobiae;Verrucomicrobiales;Rubritaleaceae;Rubritalea;
OTU_3252	0.00165639	0.738095	0.5363	0.388868	0.677649	0.890277	0.761368	0.953777	Upper	M_sfw	Bacteria;Firmicutes;Clostridia;Clostridiales;Peptococcaceae_;Peptococcus;
OTU_514	0.00209638	0.809524	0.640301	0.489123	0.767966	0.939032	0.823813	0.980671	Upper	M_sfw	Bacteria;Proteobacteria;Alphaproteobacteria;Rhodobacterales;Rhodobacteraceae;Paracoccus;
OTU_4703	0.00245061	0.904762	0.710419	0.560308	0.825264	0.962019	0.855768	0.990836	Upper	M_sfw	Bacteria;Proteobacteria;Betaproteobacteria;Hydrogenophilales;Hydrogenophilaceae;Hydrogenophilus;
OTU_1770	0.00249741	0.857143	0.718815	0.56905	0.831908	0.964322	0.859101	0.991723	Upper	M_sfw	Bacteria;Proteobacteria;Betaproteobacteria;Rhodocyclales;Rhodocyclaceae;Sterolibacterium;
OTU_364	0.00300354	0.952381	0.79767	0.653785	0.891665	0.981862	0.8856	0.997365	Upper	M_sfw	Bacteria;Firmicutes;Bacilli;Lactobacillales;Streptococcaceae;Lactovum;
OTU_4037	0.00354149	1	0.860277	0.725281	0.934892	0.991166	0.900735	0.99928	Upper	M_sfw	Bacteria;Proteobacteria;Alphaproteobacteria;Rhizobiales;Aurantimonadaceae;Aurantimonas;
OTU_882	0.00420369	1	0.913708	0.79067	0.967408	0.996358	0.909663	0.999866	Upper	M_sfw	Bacteria;Bacteroidetes;Sphingobacteria;Sphingobacteriales;Saprospiraceae;Haliscomenobacter;
OTU_824	0.00434064	0.97619	0.922154	0.801532	0.972025	0.996968	0.91074	0.999906	Upper	M_sfw	Bacteria;Proteobacteria;Alphaproteobacteria;Rhodobacterales;Rhodobacteraceae;Haematobacter;
OTU_357	0.00530681	1	0.963471	0.857867	0.991399	0.999169	0.914686	0.999993	Upper	M_sfw	Bacteria;Proteobacteria;Alphaproteobacteria;Rhodobacterales;Rhodobacteraceae;Rubrimonas;
OTU_2217	0.000200381	0.0238095	0.0715359	0.0246461	0.190235	0.23443	0.132046	0.381323	Under	M_sfw	Bacteria;Tenericutes;Mollicutes;Mycoplasmatales;Mycoplasmataceae;Mycoplasma;
OTU_3679	0.000200613	0.0238095	0.0716189	0.0246892	0.190344	0.234667	0.132224	0.381579	Under	M_sfw	Bacteria;Proteobacteria;Alphaproteobacteria;Rhodobacterales;Rhodobacteraceae;Pelagicola;
OTU_1701	0.000203436	0.0238095	0.0726289	0.0252149	0.191669	0.237542	0.134392	0.38468	Under	M_sfw	Bacteria;Proteobacteria;Alphaproteobacteria;Rhodobacterales;Rhodobacteraceae;Salipiger;
OTU_360	0.000204582	0.0238095	0.0730387	0.0254291	0.192206	0.238706	0.135271	0.385933	Under	M_sfw	Bacteria;Actinobacteria;Actinobacteria;Actinomycetales;Pseudonocardiaceae;Amycolatopsis;
OTU_1017	0.000206935	0.0238095	0.0738805	0.0258704	0.193307	0.241091	0.137077	0.388497	Under	M_sfw	Bacteria;Acidobacteria;Holophagae;Holophagales;Holophagaceae;Holophaga;
OTU_2681	0.000208121	0.0238095	0.0743046	0.0260934	0.193861	0.242289	0.137986	0.389784	Under	M_sfw	Bacteria;Actinobacteria;Actinobacteria;Solirubrobacterales;Conexibacteraceae;Conexibacter;
OTU_6872	0.000209813	0.0238095	0.07491	0.0264127	0.194651	0.243997	0.139284	0.391617	Under	M_sfw	Bacteria;Tenericutes;Mollicutes;Mycoplasmatales;Mycoplasmataceae;Mycoplasma;
OTU_2806	0.000215467	0.0238095	0.0769324	0.0274864	0.197283	0.249675	0.143614	0.39769	Under	M_sfw	Bacteria;Tenericutes;Mollicutes;Mycoplasmatales;Mycoplasmataceae;Mycoplasma;
OTU_2809	0.000217841	0.0238095	0.0777813	0.0279404	0.198385	0.252045	0.145429	0.400218	Under	M_sfw	Bacteria;Proteobacteria;Betaproteobacteria;Burkholderiales;Comamonadaceae;Delftia;
OTU_5553	0.000222579	0.0238095	0.0794759	0.0288521	0.200578	0.256756	0.149049	0.405229	Under	M_sfw	Bacteria;Tenericutes;Mollicutes;Mycoplasmatales;Mycoplasmataceae;Mycoplasma;
OTU_4519	0.000223774	0.0238095	0.0799034	0.0290833	0.201131	0.25794	0.149962	0.406486	Under	M_sfw	Bacteria;Proteobacteria;Betaproteobacteria;Burkholderiales;Burkholderiaceae;Ralstonia;
OTU_2926	0.000225845	0.0238095	0.0806438	0.0294847	0.202086	0.259985	0.151541	0.408655	Under	M_sfw	Bacteria;Firmicutes;Clostridia;Clostridiales;Peptostreptococcaceae;Sporacetigenium;
OTU_2616	0.000228007	0.0238095	0.0814169	0.0299053	0.203082	0.262115	0.153189	0.41091	Under	M_sfw	Bacteria;Proteobacteria;Gammaproteobacteria;Pseudomonadales;Moraxellaceae;Alkanindiges;
OTU_3496	0.000230689	0.0238095	0.082376	0.0304292	0.204316	0.264749	0.155232	0.413694	Under	M_sfw	Bacteria;Firmicutes;Bacilli;Bacillales;Bacillaceae_;Filobacillus;
OTU_4767	0.000231681	0.0238095	0.082731	0.0306237	0.204772	0.265722	0.155987	0.41472	Under	M_sfw	Bacteria;Tenericutes;Mollicutes;Mycoplasmatales;Mycoplasmataceae;Mycoplasma;
OTU_1895	0.000237171	0.0238095	0.0846938	0.0317045	0.207287	0.271077	0.16016	0.420361	Under	M_sfw	Bacteria;Firmicutes;Bacilli;Lactobacillales;Lactobacillaceae;Lactobacillus;
OTU_1260	0.000239335	0.0238095	0.0854673	0.032133	0.208276	0.273176	0.161801	0.422566	Under	M_sfw	Bacteria;Firmicutes;Bacilli;Bacillales;Bacillaceae_;Geobacillus;
OTU_2403	0.000240444	0.0238095	0.0858639	0.0323532	0.208783	0.27425	0.162642	0.423694	Under	M_sfw	Bacteria;Proteobacteria;Alphaproteobacteria;Sphingomonadales;Sphingomonadaceae;Sphingomonas;
OTU_84	0.000240944	0.0238095	0.0860427	0.0324526	0.209011	0.274734	0.163021	0.424201	Under	M_sfw	Bacteria;Proteobacteria;Deltaproteobacteria;Myxococcales;Kofleriaceae;Kofleria;
OTU_4528	0.000244978	0.0238095	0.0874849	0.0332571	0.210849	0.278625	0.166076	0.428276	Under	M_sfw	Bacteria;Proteobacteria;Alphaproteobacteria;Rhizobiales;Xanthobacteraceae;Pseudolabrys;
OTU_5054	0.000245612	0.0238095	0.0877112	0.0333839	0.211137	0.279234	0.166555	0.428912	Under	M_sfw	Bacteria;Bacteroidetes;Flavobacteria;Flavobacteriales;Flavobacteriaceae;Winogradskyella;
OTU_4141	0.000248325	0.0238095	0.088681	0.033928	0.21237	0.281836	0.168606	0.431631	Under	M_sfw	Bacteria;Proteobacteria;Alphaproteobacteria;Rhodobacterales;Rhodobacteraceae;Phaeobacter;
OTU_1076	0.000249798	0.0238095	0.0892076	0.0342244	0.213039	0.283246	0.169718	0.433101	Under	M_sfw	Bacteria;Tenericutes;Mollicutes;Mycoplasmatales;Mycoplasmataceae;Mycoplasma;
OTU_6446	0.000254858	0.0238095	0.0910161	0.0352471	0.21533	0.288066	0.173533	0.438118	Under	M_sfw	Bacteria;Actinobacteria;Actinobacteria;Actinomycetales;Microbacteriaceae;Leifsonia;
OTU_621	0.000255401	0.0238095	0.09121	0.0353572	0.215575	0.288581	0.173942	0.438653	Under	M_sfw	Bacteria;Firmicutes;Bacilli;Bacillales;Bacillales_incertae_sedis;Caldalkalibacillus;
OTU_5521	0.000258715	0.0238095	0.0923942	0.0360312	0.217071	0.291717	0.176434	0.441907	Under	M_sfw	Bacteria;Bacteroidetes;Sphingobacteria;Sphingobacteriales;Saprospiraceae;Lewinella;
OTU_5804	0.000264804	0.0238095	0.0945695	0.0372773	0.219811	0.297444	0.181003	0.447833	Under	M_sfw	Bacteria;Bacteroidetes;Flavobacteria;Flavobacteriales;Flavobacteriaceae;Meridianimaribacter;
OTU_143	0.000265675	0.0238095	0.0948807	0.0374563	0.220202	0.298259	0.181655	0.448675	Under	M_sfw	Bacteria;Tenericutes;Mollicutes;Mycoplasmatales;Mycoplasmataceae;Mycoplasma;
OTU_502	0.000265684	0.0238095	0.0948839	0.0374582	0.220206	0.298268	0.181662	0.448684	Under	M_sfw	Bacteria;Actinobacteria;Actinobacteria;Actinomycetales;Micrococcaceae;Nesterenkonia;
OTU_1861	0.000268131	0.0238095	0.0957582	0.0379624	0.221304	0.300554	0.183493	0.451042	Under	M_sfw	Bacteria;Actinobacteria;Actinobacteria;Actinomycetales;Nocardiaceae;Williamsia;
OTU_6249	0.000270335	0.0238095	0.0965454	0.0384177	0.222291	0.302606	0.18514	0.453156	Under	M_sfw	Bacteria;Actinobacteria;Actinobacteria;Acidimicrobiales;Acidimicrobiaceae;Ilumatobacter;
OTU_2384	0.000270873	0.0238095	0.0967375	0.0385291	0.222532	0.303107	0.185541	0.45367	Under	M_sfw	Bacteria;Proteobacteria;Betaproteobacteria;Burkholderiales;Alcaligenaceae;Derxia;
OTU_1256	0.000271599	0.0238095	0.0969968	0.0386795	0.222857	0.303781	0.186083	0.454364	Under	M_sfw	Bacteria;Tenericutes;Mollicutes;Mycoplasmatales;Mycoplasmataceae;Mycoplasma;
OTU_399	0.000272691	0.0238095	0.0973867	0.0389059	0.223345	0.304794	0.186898	0.455405	Under	M_sfw	Bacteria;Fusobacteria.ph;Fusobacteria.cl;Fusobacteriales;Fusobacteriaceae;Cetobacterium;
OTU_1219	0.000273708	0.0238095	0.09775	0.0391171	0.223799	0.305736	0.187656	0.456374	Under	M_sfw	Bacteria;Proteobacteria;Betaproteobacteria;Burkholderiales;Burkholderiales_incertae_sedis;Rivibacter;
OTU_5820	0.000274844	0.0238095	0.0981557	0.0393532	0.224306	0.306787	0.188503	0.457453	Under	M_sfw	Bacteria;Planctomycetes;Planctomycetacia;Planctomycetales;Planctomycetaceae;Singulisphaera;
OTU_2095	0.000279085	0.0238095	0.09967	0.0402378	0.226197	0.310695	0.191658	0.46146	Under	M_sfw	Bacteria;Verrucomicrobia;Verrucomicrobiae;Verrucomicrobiales;Rubritaleaceae;Rubritalea;
OTU_5414	0.000282202	0.0238095	0.100783	0.0408907	0.227583	0.313554	0.193972	0.464385	Under	M_sfw	Bacteria;Proteobacteria;Deltaproteobacteria;Desulfovibrionales;Desulfomicrobiaceae;Desulfomicrobium;
OTU_2861	0.000282411	0.0238095	0.100857	0.0409346	0.227676	0.313745	0.194127	0.46458	Under	M_sfw	Bacteria;Proteobacteria;Alphaproteobacteria;Rhizobiales;Phyllobacteriaceae;Mesorhizobium;
OTU_6189	0.000283469	0.0238095	0.101235	0.0411569	0.228146	0.314713	0.194911	0.465569	Under	M_sfw	Bacteria;Proteobacteria;Gammaproteobacteria;Methylococcales;Methylococcaceae;Methylothermus;
OTU_2781	0.000284192	0.0238095	0.101493	0.0413088	0.228466	0.315373	0.195447	0.466242	Under	M_sfw	Bacteria;Tenericutes;Mollicutes;Mycoplasmatales;Mycoplasmataceae;Mycoplasma;
OTU_898	0.000288862	0.0238095	0.10316	0.0422938	0.230536	0.319623	0.198902	0.470576	Under	M_sfw	Bacteria;Tenericutes;Mollicutes;Mycoplasmatales;Mycoplasmataceae;Mycoplasma;
OTU_2818	0.000289824	0.0238095	0.103504	0.0424974	0.230962	0.320496	0.199612	0.471464	Under	M_sfw	Bacteria;Proteobacteria;Betaproteobacteria;Burkholderiales;Comamonadaceae;Comamonas;
OTU_1696	0.00029085	0.0238095	0.10387	0.0427147	0.231415	0.321425	0.200369	0.472409	Under	M_sfw	Bacteria;Proteobacteria;Alphaproteobacteria;Rhodobacterales;Rhodobacteraceae;Catellibacterium;
OTU_1493	0.000291251	0.0238095	0.104013	0.0427997	0.231593	0.321787	0.200665	0.472778	Under	M_sfw	Bacteria;Deferribacteres;Deferribacteres;Deferribacterales;Deferribacterales_incertae_sedis;Caldithrix;
OTU_2185	0.000292847	0.0238095	0.104582	0.0431383	0.232297	0.323229	0.201841	0.474242	Under	M_sfw	Bacteria;Proteobacteria;Gammaproteobacteria;Oceanospirillales;Oceanospirillaceae;Balneatrix;
OTU_5753	0.000293387	0.0238095	0.104775	0.0432532	0.232536	0.323716	0.20224	0.474738	Under	M_sfw	Bacteria;Proteobacteria;Gammaproteobacteria;Pseudomonadales;Moraxellaceae;Psychrobacter;
OTU_519	0.000298613	0.0238095	0.10664	0.0443669	0.234839	0.328412	0.206083	0.4795	Under	M_sfw	Bacteria;Proteobacteria;Alphaproteobacteria;Caulobacterales;Hyphomonadaceae;Oceanicaulis;
OTU_4095	0.000301011	0.0238095	0.107495	0.04488	0.235893	0.330556	0.207842	0.481669	Under	M_sfw	Bacteria;Proteobacteria;Alphaproteobacteria;Rhodobacterales;Rhodobacteraceae;Octadecabacter;
OTU_3342	0.000302692	0.0238095	0.108095	0.0452405	0.236631	0.332055	0.209073	0.483184	Under	M_sfw	Bacteria;Proteobacteria;Gammaproteobacteria;Alteromonadales;Shewanellaceae;Shewanella;
OTU_3893	0.0003046	0.0238095	0.108775	0.0456505	0.237468	0.333752	0.210469	0.484898	Under	M_sfw	Bacteria;Actinobacteria;Actinobacteria;Actinomycetales;Mycobacteriaceae;Mycobacterium;
OTU_3041	0.000312495	0.0238095	0.11159	0.0473551	0.240922	0.340729	0.216228	0.491924	Under	M_sfw	Bacteria;Actinobacteria;Actinobacteria;Actinomycetales;Corynebacteriaceae;Turicella;
OTU_2884	0.00031491	0.047619	0.112451	0.0478793	0.241975	0.342848	0.217983	0.494052	Under	M_sfw	Bacteria;Firmicutes;Bacilli;Bacillales;Bacillales_incertae_sedis;Caldalkalibacillus;
OTU_1232	0.000315695	0.0238095	0.112731	0.04805	0.242317	0.343536	0.218553	0.494742	Under	M_sfw	Bacteria;Firmicutes;Negativicutes;Selenomonadales;Veillonellaceae;Psychrosinus;
OTU_1189	0.000319089	0.0238095	0.113941	0.0487892	0.243795	0.3465	0.221013	0.497713	Under	M_sfw	Bacteria;Bacteroidetes;Sphingobacteria;Sphingobacteriales;Saprospiraceae;Haliscomenobacter;
OTU_4431	0.000320982	0.047619	0.114615	0.0492028	0.244618	0.348148	0.222384	0.499363	Under	M_sfw	Bacteria;Proteobacteria;Gammaproteobacteria;Pseudomonadales;Pseudomonadaceae;Pseudomonas;
OTU_5838	0.000322241	0.0238095	0.115064	0.0494779	0.245164	0.349241	0.223293	0.500455	Under	M_sfw	Bacteria;Actinobacteria;Actinobacteria;Actinomycetales;Thermomonosporaceae;Actinocorallia;
OTU_1402	0.000327605	0.0238095	0.116975	0.0506546	0.247489	0.353879	0.227162	0.505086	Under	M_sfw	Bacteria;Actinobacteria;Actinobacteria;Actinomycetales;Streptomycetaceae;Streptomyces;
OTU_6811	0.000328822	0.0238095	0.117408	0.0509225	0.248016	0.354927	0.228038	0.50613	Under	M_sfw	Bacteria;Firmicutes;Bacilli;Bacillales;Bacillales_incertae_sedis;Caldalkalibacillus;
OTU_1960	0.000334158	0.0238095	0.119309	0.0521001	0.25032	0.3595	0.231868	0.51068	Under	M_sfw	Bacteria;Proteobacteria;Gammaproteobacteria;Chromatiales;Granulosicoccaceae;Granulosicoccus;
OTU_1403	0.00033566	0.047619	0.119843	0.0524326	0.250967	0.360782	0.232943	0.511953	Under	M_sfw	Bacteria;Firmicutes;Bacilli;Lactobacillales;Lactobacillaceae;Lactobacillus;
OTU_1304	0.000340384	0.047619	0.121525	0.0534812	0.253	0.364796	0.236318	0.515934	Under	M_sfw	Bacteria;Bacteroidetes;Sphingobacteria;Sphingobacteriales;Sphingobacteriaceae;Pedobacter;
OTU_4138	0.000341625	0.0238095	0.121967	0.0537573	0.253533	0.365846	0.237202	0.516973	Under	M_sfw	Bacteria;Proteobacteria;Alphaproteobacteria;Rhodobacterales;Rhodobacteraceae;Loktanella;
OTU_240	0.000342719	0.047619	0.122356	0.0540012	0.254003	0.366771	0.237982	0.517889	Under	M_sfw	Bacteria;Proteobacteria;Gammaproteobacteria;Pseudomonadales;Pseudomonadaceae;Pseudomonas;
OTU_3155	0.000348163	0.047619	0.124293	0.0552172	0.256337	0.371351	0.24185	0.522413	Under	M_sfw	Bacteria;Proteobacteria;Gammaproteobacteria;Alteromonadales;Alteromonadaceae;Aestuariibacter;
OTU_6061	0.000348474	0.0238095	0.124404	0.0552868	0.25647	0.371611	0.24207	0.52267	Under	M_sfw	Bacteria;Firmicutes;Bacilli;Bacillales;Bacillales_incertae_sedis;Caldalkalibacillus;
OTU_2383	0.000350128	0.047619	0.124992	0.0556575	0.257177	0.372996	0.243242	0.524036	Under	M_sfw	Bacteria;Proteobacteria;Gammaproteobacteria;Enterobacteriales;Enterobacteriaceae;Yersinia;
OTU_3779	0.000356005	0.047619	0.127082	0.0569787	0.259686	0.377891	0.247393	0.528853	Under	M_sfw	Bacteria;Actinobacteria;Actinobacteria;Actinomycetales;Nocardioidaceae;Nocardioides;
OTU_3462	0.000358541	0.0238095	0.127984	0.0575507	0.260766	0.379991	0.249179	0.530916	Under	M_sfw	Bacteria;Tenericutes;Mollicutes;Mycoplasmatales;Mycoplasmataceae;Mycoplasma;
OTU_633	0.000370529	0.047619	0.132244	0.0602699	0.265853	0.389824	0.257572	0.54054	Under	M_sfw	Bacteria;Bacteroidetes;Sphingobacteria;Sphingobacteriales;Flammeovirgaceae;Flammeovirga;
OTU_3151	0.00037749	0.0238095	0.134716	0.06186	0.268792	0.395461	0.262409	0.546033	Under	M_sfw	Bacteria;Proteobacteria;Gammaproteobacteria;Legionellales;Legionellaceae;Legionella;
OTU_1010	0.000378235	0.0238095	0.13498	0.0620307	0.269106	0.396061	0.262925	0.546617	Under	M_sfw	Bacteria;Proteobacteria;Gammaproteobacteria;Thiotrichales;Thiotrichaceae;Thiothrix;
OTU_1239	0.000381907	0.0238095	0.136283	0.0628733	0.270652	0.399011	0.265465	0.549484	Under	M_sfw	Bacteria;Bacteroidetes;Sphingobacteria;Sphingobacteriales;Sphingobacteriaceae;Mucilaginibacter;
OTU_248	0.000383051	0.0238095	0.136689	0.0631362	0.271132	0.399927	0.266254	0.550373	Under	M_sfw	Bacteria;Proteobacteria;Alphaproteobacteria;Rhodobacterales;Rhodobacteraceae;Octadecabacter;
OTU_3572	0.00039431	0.047619	0.140683	0.0657352	0.275851	0.408869	0.273986	0.559027	Under	M_sfw	Bacteria;Planctomycetes;Planctomycetacia;Planctomycetales;Planctomycetaceae;Zavarzinella;
OTU_80	0.000394476	0.0238095	0.140742	0.0657738	0.275921	0.409001	0.274099	0.559153	Under	M_sfw	Bacteria;Proteobacteria;Betaproteobacteria;Burkholderiales;Burkholderiaceae;Ralstonia;
OTU_1583	0.00039587	0.047619	0.141236	0.0660969	0.276503	0.410098	0.275051	0.560212	Under	M_sfw	Bacteria;Firmicutes;Negativicutes;Selenomonadales;Veillonellaceae;Megasphaera;
OTU_5347	0.000400072	0.0238095	0.142725	0.0670732	0.278256	0.413395	0.277915	0.563389	Under	M_sfw	Bacteria;Firmicutes;Bacilli;Bacillales;Paenibacillaceae_;Paenibacillus;
OTU_6941	0.000408743	0.0238095	0.145797	0.0690957	0.281861	0.420138	0.283792	0.569869	Under	M_sfw	Bacteria;Proteobacteria;Alphaproteobacteria;Rhizobiales;Methylobacteriaceae;Methylobacterium;
OTU_6482	0.000410466	0.047619	0.146407	0.069499	0.282576	0.421469	0.284955	0.571145	Under	M_sfw	Bacteria;Proteobacteria;Betaproteobacteria;Rhodocyclales;Rhodocyclaceae;Shinella;
OTU_3692	0.00042428	0.0714286	0.151295	0.0727475	0.288284	0.432029	0.294216	0.581235	Under	M_sfw	Bacteria;Proteobacteria;Gammaproteobacteria;Oceanospirillales;Halomonadaceae;Halomonas;
OTU_3631	0.000435922	0.047619	0.155409	0.0755056	0.293065	0.440779	0.301935	0.589548	Under	M_sfw	Bacteria;Proteobacteria;Alphaproteobacteria;Rhizobiales;Hyphomicrobiaceae;Hyphomicrobium;
OTU_4940	0.000440988	0.0238095	0.157198	0.0767117	0.295137	0.444545	0.30527	0.593114	Under	M_sfw	Bacteria;Tenericutes;Mollicutes;Mycoplasmatales;Mycoplasmataceae;Mycoplasma;
OTU_1258	0.000442073	0.0714286	0.157581	0.0769703	0.29558	0.445348	0.305982	0.593873	Under	M_sfw	Bacteria;Firmicutes;Negativicutes;Selenomonadales;Veillonellaceae;Veillonella;
OTU_5620	0.000443562	0.0714286	0.158107	0.0773257	0.296188	0.446448	0.306958	0.594913	Under	M_sfw	Bacteria;Bacteroidetes;Sphingobacteria;Sphingobacteriales;Flammeovirgaceae;Rapidithrix;
OTU_4591	0.000445244	0.0714286	0.1587	0.0777272	0.296874	0.447688	0.308059	0.596084	Under	M_sfw	Bacteria;Actinobacteria;Actinobacteria;Actinomycetales;Micrococcaceae;Arthrobacter;
OTU_1245	0.00044569	0.0714286	0.158858	0.077834	0.297056	0.448017	0.308351	0.596395	Under	M_sfw	Bacteria;Actinobacteria;Actinobacteria;Actinomycetales;Streptomycetaceae;Streptomyces;
OTU_6190	0.000448814	0.0714286	0.15996	0.0785812	0.298329	0.450312	0.310392	0.598559	Under	M_sfw	Bacteria;Proteobacteria;Gammaproteobacteria;Oceanospirillales;Halomonadaceae;Halomonas;
OTU_243	0.000449111	0.0238095	0.160065	0.0786522	0.298449	0.450529	0.310585	0.598764	Under	M_sfw	Bacteria;Proteobacteria;Alphaproteobacteria;Rhodobacterales;Rhodobacteraceae;Ruegeria;
OTU_3737	0.000449238	0.047619	0.160109	0.0786827	0.298501	0.450622	0.310668	0.598852	Under	M_sfw	Bacteria;Tenericutes;Mollicutes;Mycoplasmatales;Mycoplasmataceae;Mycoplasma;
OTU_6873	0.000454566	0.047619	0.161988	0.0799602	0.300667	0.454512	0.314134	0.602514	Under	M_sfw	Bacteria;Tenericutes;Mollicutes;Mycoplasmatales;Mycoplasmataceae;Mycoplasma;
OTU_506	0.000456353	0.0238095	0.162618	0.0803894	0.301392	0.45581	0.315292	0.603735	Under	M_sfw	Bacteria;Actinobacteria;Actinobacteria;Actinomycetales;Kineosporiaceae;Kineococcus;
OTU_148	0.000460464	0.047619	0.164067	0.0813785	0.303057	0.458786	0.317951	0.606528	Under	M_sfw	Bacteria;Tenericutes;Mollicutes;Mycoplasmatales;Mycoplasmataceae;Mycoplasma;
OTU_1819	0.000460674	0.0238095	0.164141	0.0814289	0.303142	0.458937	0.318086	0.60667	Under	M_sfw	Bacteria;Proteobacteria;Gammaproteobacteria;Legionellales;Legionellaceae;Legionella;
OTU_3423	0.000463287	0.047619	0.165062	0.0820588	0.304199	0.460819	0.31977	0.608435	Under	M_sfw	Bacteria;Firmicutes;Bacilli;Lactobacillales;Lactobacillaceae;Lactobacillus;
OTU_1629	0.000471397	0.047619	0.167917	0.0840186	0.307472	0.46662	0.324973	0.613861	Under	M_sfw	Bacteria;Planctomycetes;Planctomycetacia;Planctomycetales;Planctomycetaceae;Blastopirellula;
OTU_1289	0.000479923	0.047619	0.170916	0.0860871	0.310899	0.47265	0.3304	0.619483	Under	M_sfw	Bacteria;Proteobacteria;Epsilonproteobacteria;Campylobacterales;Campylobacteraceae;Sulfurospirillum;
OTU_2407	0.000480725	0.0238095	0.171198	0.0862822	0.311221	0.473214	0.330909	0.620008	Under	M_sfw	Bacteria;Proteobacteria;Gammaproteobacteria;Aeromonadales;Aeromonadaceae;Aeromonas;
OTU_3520	0.000481639	0.0714286	0.17152	0.0865045	0.311587	0.473856	0.331488	0.620605	Under	M_sfw	Bacteria;Bacteroidetes;Sphingobacteria;Sphingobacteriales;Saprospiraceae;Haliscomenobacter;
OTU_2747	0.000481665	0.0714286	0.171529	0.0865109	0.311598	0.473874	0.331504	0.620622	Under	M_sfw	Bacteria;Tenericutes;Mollicutes;Mycoplasmatales;Mycoplasmataceae;Mycoplasma;
OTU_6220	0.000482477	0.0714286	0.171814	0.0867084	0.311923	0.474443	0.332018	0.621152	Under	M_sfw	Bacteria;Proteobacteria;Alphaproteobacteria;Sphingomonadales;Sphingomonadaceae;Sphingomonas;
OTU_1593	0.000504676	0.0714286	0.179607	0.0921383	0.320773	0.489775	0.345919	0.635344	Under	M_sfw	Bacteria;Actinobacteria;Actinobacteria;Actinomycetales;Actinomycetaceae;Actinomyces;
OTU_5520	0.00050934	0.047619	0.181242	0.0932859	0.322621	0.492939	0.348804	0.638257	Under	M_sfw	Bacteria;Proteobacteria;Alphaproteobacteria;Rhodobacterales;Rhodobacteraceae;Thalassobius;
OTU_4205	0.000519134	0.0714286	0.184672	0.0957024	0.326489	0.499519	0.354819	0.644299	Under	M_sfw	Bacteria;Proteobacteria;Alphaproteobacteria;Rhodobacterales;Rhodobacteraceae;Pelagicola;
OTU_5449	0.000519716	0.0952381	0.184876	0.0958464	0.326719	0.499907	0.355175	0.644655	Under	M_sfw	Bacteria;Proteobacteria;Alphaproteobacteria;Rhizobiales;Beijerinckiaceae;Beijerinckia;
OTU_7264	0.000520894	0.0238095	0.185288	0.0961376	0.327183	0.500692	0.355894	0.645374	Under	M_sfw	Bacteria;Firmicutes;Bacilli;Bacillales;Staphylococcaceae;Salinicoccus;
OTU_3042	0.000529403	0.0952381	0.188264	0.0982464	0.330527	0.506327	0.361067	0.650526	Under	M_sfw	Bacteria;Tenericutes;Mollicutes;Mycoplasmatales;Mycoplasmataceae;Mycoplasma;
OTU_5244	0.000530533	0.0238095	0.188659	0.0985269	0.33097	0.50707	0.361751	0.651205	Under	M_sfw	Bacteria;Proteobacteria;Alphaproteobacteria;Rhizobiales;Hyphomicrobiaceae;Hyphomicrobium;
OTU_1601	0.000554596	0.0238095	0.197055	0.104528	0.340354	0.522639	0.376138	0.665346	Under	M_sfw	Bacteria;Proteobacteria;Deltaproteobacteria;Syntrophobacterales;Syntrophaceae;Desulfomonile;
OTU_559	0.0005558	0.0238095	0.197474	0.10483	0.340821	0.523405	0.376849	0.666038	Under	M_sfw	Bacteria;Bacteroidetes;Sphingobacteria;Sphingobacteriales;Saprospiraceae;Lewinella;
OTU_7024	0.000564644	0.0952381	0.200553	0.107049	0.344243	0.528993	0.382047	0.671081	Under	M_sfw	Bacteria;Bacteroidetes;Sphingobacteria;Sphingobacteriales;Cytophagaceae;Cytophaga;
OTU_719	0.000564962	0.0238095	0.200664	0.107129	0.344366	0.529193	0.382233	0.67126	Under	M_sfw	Bacteria;Firmicutes;Clostridia;Clostridiales;Peptostreptococcaceae;Acetoanaerobium;
OTU_1920	0.000566054	0.047619	0.201043	0.107404	0.344788	0.529878	0.382871	0.671878	Under	M_sfw	Bacteria;Bacteroidetes;Flavobacteria;Flavobacteriales;Flavobacteriaceae;Formosa;
OTU_4947	0.000569711	0.0714286	0.202315	0.108324	0.346198	0.532166	0.385005	0.673936	Under	M_sfw	Bacteria;Proteobacteria;Alphaproteobacteria;Rhodobacterales;Rhodobacteraceae;Thalassobacter;
OTU_269	0.000573847	0.0238095	0.203753	0.109365	0.34779	0.534739	0.387409	0.676248	Under	M_sfw	Bacteria;Actinobacteria;Actinobacteria;Actinomycetales;Mycobacteriaceae;Mycobacterium;
OTU_4060	0.000589867	0.0952381	0.209312	0.113413	0.35393	0.544575	0.396628	0.685052	Under	M_sfw	Bacteria;Bacteroidetes;Sphingobacteria;Sphingobacteriales;Cytophagaceae;Microscilla;
OTU_6523	0.000592873	0.0714286	0.210354	0.114175	0.355078	0.546397	0.398341	0.686677	Under	M_sfw	Bacteria;Proteobacteria;Alphaproteobacteria;Rhodobacterales;Rhodobacteraceae;Roseibium;
OTU_4149	0.000610791	0.0952381	0.216555	0.118728	0.361886	0.557109	0.408451	0.696196	Under	M_sfw	Bacteria;Bacteroidetes;Bacteroidia;Bacteroidales;Porphyromonadaceae;Paludibacter;
OTU_2925	0.000612582	0.0238095	0.217174	0.119185	0.362564	0.558167	0.409452	0.697132	Under	M_sfw	Bacteria;Proteobacteria;Epsilonproteobacteria;Campylobacterales;Campylobacteraceae;Sulfurospirillum;
OTU_232	0.000614543	0.047619	0.217851	0.119685	0.363305	0.559321	0.410546	0.698154	Under	M_sfw	Bacteria;Fusobacteria.ph;Fusobacteria.cl;Fusobacteriales;Fusobacteriaceae;Fusobacterium;
OTU_3677	0.000617115	0.0714286	0.218739	0.120341	0.364276	0.56083	0.411977	0.699488	Under	M_sfw	Bacteria;Proteobacteria;Alphaproteobacteria;Rhodobacterales;Rhodobacteraceae;Oceanicola;
OTU_937	0.000630478	0.0714286	0.223348	0.123757	0.369305	0.568588	0.419353	0.706327	Under	M_sfw	Bacteria;Firmicutes;Clostridia;Clostridiales;Lachnospiraceae;Anaerostipes;
OTU_6995	0.000631555	0.0714286	0.223719	0.124033	0.369709	0.569208	0.419944	0.706872	Under	M_sfw	Bacteria;Actinobacteria;Actinobacteria;Actinomycetales;Thermomonosporaceae;Actinomadura;
OTU_2852	0.000641044	0.047619	0.226985	0.126466	0.373261	0.574626	0.425117	0.711628	Under	M_sfw	Bacteria;Bacteroidetes;Sphingobacteria;Sphingobacteriales;Flammeovirgaceae;Fabibacter;
OTU_220	0.000642574	0.119048	0.227511	0.126858	0.373832	0.575493	0.425946	0.712387	Under	M_sfw	Bacteria;Firmicutes;Clostridia;Clostridiales;Clostridiaceae_;Proteiniclasticum;
OTU_2568	0.000651965	0.0714286	0.230738	0.129272	0.377331	0.580777	0.431009	0.717007	Under	M_sfw	Bacteria;Proteobacteria;Gammaproteobacteria;Oceanospirillales;Halomonadaceae;Halomonas;
OTU_5488	0.000659385	0.0952381	0.233284	0.131183	0.380085	0.584906	0.434975	0.720606	Under	M_sfw	Bacteria;Proteobacteria;Betaproteobacteria;Burkholderiales;Oxalobacteraceae;Herbaspirillum;
OTU_3440	0.00066308	0.0952381	0.234551	0.132136	0.381453	0.586947	0.43694	0.722382	Under	M_sfw	Bacteria;Firmicutes;Negativicutes;Selenomonadales;Veillonellaceae;Veillonella;
OTU_955	0.000673531	0.119048	0.238129	0.134835	0.385312	0.592665	0.442456	0.727344	Under	M_sfw	Bacteria;Firmicutes;Bacilli;Bacillales;Paenibacillaceae_;Brevibacillus;
OTU_1520	0.00068212	0.0952381	0.241065	0.137057	0.38847	0.597305	0.446944	0.731358	Under	M_sfw	Bacteria;Proteobacteria;Gammaproteobacteria;Alteromonadales;Alteromonadaceae;Alteromonas;
OTU_1731	0.00068462	0.0238095	0.241919	0.137705	0.389387	0.598646	0.448244	0.732515	Under	M_sfw	Bacteria;Firmicutes;Clostridia;Clostridiales;Heliobacteriaceae;Heliobacillus;
OTU_7119	0.000688866	0.0952381	0.243368	0.138805	0.390942	0.600913	0.450443	0.73447	Under	M_sfw	Bacteria;Proteobacteria;Alphaproteobacteria;Rhizobiales;Bradyrhizobiaceae;Bradyrhizobium;
OTU_6919	0.000721364	0.119048	0.254424	0.147255	0.402751	0.617843	0.466959	0.748977	Under	M_sfw	Bacteria;Proteobacteria;Gammaproteobacteria;Pseudomonadales;Moraxellaceae;Psychrobacter;
OTU_335	0.000732294	0.0952381	0.258128	0.150107	0.406686	0.623375	0.472391	0.753682	Under	M_sfw	Bacteria;Planctomycetes;Planctomycetacia;Planctomycetales;Planctomycetaceae;Planctomyces;
OTU_5234	0.000747259	0.119048	0.263187	0.15402	0.412043	0.630819	0.479729	0.759984	Under	M_sfw	Bacteria;Firmicutes;Bacilli;Bacillales;Paenibacillaceae_;Brevibacillus;
OTU_123	0.000761651	0.0952381	0.268038	0.15779	0.417163	0.63784	0.486679	0.765899	Under	M_sfw	Bacteria;Proteobacteria;Gammaproteobacteria;Cardiobacteriales;Cardiobacteriaceae;Suttonella;
OTU_1342	0.000761922	0.142857	0.26813	0.157861	0.417259	0.637971	0.486809	0.766009	Under	M_sfw	Bacteria;Firmicutes;Bacilli;Bacillales;Bacillaceae_;Geobacillus;
OTU_186	0.000804598	0.142857	0.282434	0.169077	0.432254	0.658006	0.506805	0.782725	Under	M_sfw	Bacteria;Firmicutes;Bacilli;Lactobacillales;Streptococcaceae;Streptococcus;
OTU_149	0.000813197	0.142857	0.285301	0.171343	0.435242	0.661906	0.510727	0.785951	Under	M_sfw	Bacteria;Proteobacteria;Alphaproteobacteria;Rhodobacterales;Rhodobacteraceae;Roseobacter;
OTU_2803	0.000831175	0.166667	0.291279	0.176086	0.441453	0.669919	0.518812	0.792548	Under	M_sfw	Bacteria;Firmicutes;Clostridia;Clostridiales;Ruminococcaceae;Sporobacter;
OTU_1134	0.000868311	0.0238095	0.303554	0.185901	0.454131	0.685874	0.535031	0.805565	Under	M_sfw	Bacteria;Actinobacteria;Actinobacteria;Actinomycetales;Micrococcaceae;Nesterenkonia;
OTU_3120	0.000868368	0.0238095	0.303573	0.185916	0.454151	0.685898	0.535055	0.805584	Under	M_sfw	Bacteria;Bacteroidetes;Sphingobacteria;Sphingobacteriales;Sphingobacteriaceae;Pedobacter;
OTU_452	0.000881269	0.142857	0.307814	0.189331	0.458507	0.691258	0.540542	0.80992	Under	M_sfw	Bacteria;Proteobacteria;Alphaproteobacteria;Rhodobacterales;Rhodobacteraceae;Oceanicola;
OTU_1325	0.00088159	0.166667	0.30792	0.189416	0.458615	0.69139	0.540677	0.810027	Under	M_sfw	Bacteria;Proteobacteria;Deltaproteobacteria;Myxococcales;Nannocystaceae;Plesiocystis;
OTU_2100	0.000890734	0.119048	0.310918	0.191837	0.461688	0.695132	0.544518	0.813042	Under	M_sfw	Bacteria;Proteobacteria;Betaproteobacteria;Burkholderiales;Comamonadaceae;Lampropedia;
OTU_5469	0.000897691	0.0952381	0.313195	0.19368	0.464017	0.697949	0.547416	0.815306	Under	M_sfw	Bacteria;Tenericutes;Mollicutes;Mycoplasmatales;Mycoplasmataceae;Mycoplasma;
OTU_958	0.000942395	0.047619	0.327738	0.20553	0.478817	0.715438	0.565528	0.829242	Under	M_sfw	Bacteria;Actinobacteria;Actinobacteria;Actinomycetales;Tsukamurellaceae;Tsukamurella;
OTU_2864	0.000979875	0.119048	0.339811	0.215469	0.491001	0.729319	0.580055	0.840149	Under	M_sfw	Bacteria;Actinobacteria;Actinobacteria;Actinomycetales;Acidothermaceae;Acidothermus;
OTU_7213	0.00098049	0.166667	0.340008	0.215632	0.4912	0.729541	0.580289	0.840323	Under	M_sfw	Bacteria;Tenericutes;Mollicutes;Mycoplasmatales;Mycoplasmataceae;Mycoplasma;
OTU_2154	0.00100598	0.0238095	0.348154	0.222388	0.499368	0.738584	0.58983	0.847352	Under	M_sfw	Bacteria;Tenericutes;Mollicutes;Mycoplasmatales;Mycoplasmataceae;Mycoplasma;
OTU_3117	0.00106582	0.047619	0.367068	0.238233	0.518183	0.758648	0.611223	0.862725	Under	M_sfw	Bacteria;Proteobacteria;Alphaproteobacteria;Rhizobiales;Hyphomicrobiaceae;Pedomicrobium;
OTU_4334	0.00107044	0.214286	0.368514	0.239453	0.519612	0.76013	0.612815	0.863848	Under	M_sfw	Bacteria;Tenericutes;Mollicutes;Mycoplasmatales;Mycoplasmataceae;Mycoplasma;
OTU_5096	0.00107135	0.166667	0.368801	0.239695	0.519896	0.760423	0.61313	0.86407	Under	M_sfw	Bacteria;Proteobacteria;Betaproteobacteria;Burkholderiales;Burkholderiales_incertae_sedis;Sphaerotilus;
OTU_2967	0.00108325	0.142857	0.372519	0.242838	0.523565	0.764195	0.617193	0.866919	Under	M_sfw	Bacteria;Proteobacteria;Betaproteobacteria;Burkholderiales;Oxalobacteraceae;Undibacterium;
OTU_2466	0.00109227	0.166667	0.375331	0.245221	0.526336	0.767017	0.62024	0.869043	Under	M_sfw	Bacteria;Firmicutes;Bacilli;Lactobacillales;Carnobacteriaceae;Marinilactibacillus;
OTU_5967	0.00111156	0.142857	0.381321	0.250311	0.532221	0.772939	0.626656	0.873478	Under	M_sfw	Bacteria;Proteobacteria;Alphaproteobacteria;Rhodobacterales;Rhodobacteraceae;Oceanicola;
OTU_3632	0.00113166	0.0238095	0.387526	0.255606	0.538296	0.778947	0.633197	0.877947	Under	M_sfw	Bacteria;Proteobacteria;Gammaproteobacteria;Aeromonadales;Aeromonadaceae;Aeromonas;
OTU_93	0.00123186	0.166667	0.417932	0.281867	0.567752	0.806616	0.66374	0.898104	Under	M_sfw	Bacteria;Planctomycetes;Planctomycetacia;Planctomycetales;Planctomycetaceae;Blastopirellula;
OTU_3415	0.00123547	0.0952381	0.419012	0.282809	0.568789	0.807547	0.66478	0.89877	Under	M_sfw	Bacteria;Proteobacteria;Gammaproteobacteria;Legionellales;Legionellaceae;Legionella;
OTU_258	0.00123653	0.047619	0.419329	0.283085	0.569093	0.807819	0.665084	0.898964	Under	M_sfw	Bacteria;Proteobacteria;Gammaproteobacteria;Alteromonadales;Alteromonadaceae;Marinobacterium;
OTU_294	0.00124414	0.119048	0.421597	0.285066	0.571267	0.80976	0.667257	0.900348	Under	M_sfw	Bacteria;Firmicutes;Bacilli;Lactobacillales;Carnobacteriaceae;Alloiococcus;
OTU_6790	0.00137711	0.214286	0.460376	0.319373	0.608019	0.840697	0.70243	0.921865	Under	M_sfw	Bacteria;Proteobacteria;Betaproteobacteria;Burkholderiales;Oxalobacteraceae;Undibacterium;
OTU_5006	0.00155837	0.261905	0.510523	0.36493	0.654352	0.874936	0.742737	0.944297	Under	M_sfw	Bacteria;Proteobacteria;Gammaproteobacteria;Oceanospirillales;Oceanospirillaceae;Neptuniibacter;
OTU_349	0.00161126	0.285714	0.524549	0.377911	0.667072	0.883462	0.753042	0.949615	Under	M_sfw	Bacteria;Firmicutes;Bacilli;Bacillales;Bacillaceae_;Marinococcus;
OTU_404	0.00171037	0.333333	0.550091	0.40182	0.689967	0.897908	0.770789	0.958338	Under	M_sfw	Bacteria;Firmicutes;Bacilli;Bacillales;Bacillaceae_;Geobacillus;
OTU_2401	0.00205048	0.357143	0.630342	0.479257	0.759581	0.935177	0.818649	0.978771	Under	M_sfw	Bacteria;Bacteroidetes;Sphingobacteria;Sphingobacteriales;Saprospiraceae;Lewinella;
OTU_1360	0.00221833	0.47619	0.665775	0.514625	0.789141	0.948198	0.836297	0.984981	Under	M_sfw	Bacteria;Actinobacteria;Actinobacteria;Actinomycetales;Mycobacteriaceae;Mycobacterium;
OTU_121	0.00229613	0.285714	0.681287	0.530351	0.801839	0.953312	0.843403	0.987247	Under	M_sfw	Bacteria;Actinobacteria;Actinobacteria;Actinomycetales;Micrococcaceae;Arthrobacter;
OTU_2128	0.00259	0.547619	0.734854	0.585887	0.84446	0.968474	0.865188	0.993245	Under	M_sfw	Bacteria;Proteobacteria;Alphaproteobacteria;Rhizobiales;Hyphomicrobiaceae;Hyphomicrobium;
OTU_3608	0.00262992	0.5	0.741537	0.592959	0.849634	0.970112	0.867617	0.993818	Under	M_sfw	Bacteria;Firmicutes;Bacilli;Bacillales;Bacillaceae_;Bacillus;
OTU_512	0.00290789	0.547619	0.784367	0.639124	0.88195	0.979388	0.881722	0.996709	Under	M_sfw	Bacteria;Firmicutes;Bacilli;Bacillales;Paenibacillaceae_;Brevibacillus;
OTU_2788	2.05522e-05	0.129032	0.00517342	0.000199673	0.119262	0.0234986	0.00330247	0.148768	Upper	M_pcs	Bacteria;Proteobacteria;Gammaproteobacteria;Chromatiales;Halothiobacillaceae;Halothiobacillus;
OTU_7264	2.70132e-05	0.129032	0.0067977	0.000336959	0.122015	0.0307713	0.00527409	0.159739	Upper	M_pcs	Bacteria;Tenericutes;Mollicutes;Mycoplasmatales;Mycoplasmataceae;Mycoplasma;
OTU_1643	4.22895e-05	0.16129	0.010634	0.000783633	0.128395	0.0477522	0.0110134	0.184216	Upper	M_pcs	Bacteria;Proteobacteria;Alphaproteobacteria;Rhodobacterales;Rhodobacteraceae;Tateyamaria;
OTU_243	5.16532e-05	0.16129	0.0129827	0.00113419	0.132224	0.0580135	0.0150935	0.198396	Upper	M_pcs	Bacteria;Tenericutes;Mollicutes;Entomoplasmatales;Spiroplasmataceae;Spiroplasma;
OTU_1819	7.37578e-05	0.16129	0.0185184	0.00216328	0.141045	0.0818008	0.0258937	0.229925	Upper	M_pcs	Bacteria;Proteobacteria;Gammaproteobacteria;Pseudomonadales;Moraxellaceae;Psychrobacter;
OTU_1907	9.1515e-05	0.193548	0.0229564	0.00316955	0.147937	0.100474	0.0354133	0.253635	Upper	M_pcs	Bacteria;Actinobacteria;Actinobacteria;Acidimicrobiales;Acidimicrobiaceae;Acidimicrobium;
OTU_3632	9.27644e-05	0.193548	0.0232684	0.00324577	0.148415	0.101774	0.0361045	0.255256	Upper	M_pcs	Bacteria;Proteobacteria;Gammaproteobacteria;Enterobacteriales;Enterobacteriaceae;Yersinia;
OTU_5025	9.56561e-05	0.16129	0.0239902	0.00342477	0.149521	0.104774	0.0377136	0.258987	Upper	M_pcs	Bacteria;Proteobacteria;Gammaproteobacteria;Oceanospirillales;Halomonadaceae;Halomonas;
OTU_958	0.000114969	0.225806	0.0288058	0.00470827	0.156807	0.124559	0.0487517	0.283155	Upper	M_pcs	Bacteria;Firmicutes;Clostridia;Clostridiales;Peptococcaceae_;Peptococcus;
OTU_366	0.000121811	0.16129	0.0305094	0.00519735	0.159349	0.131462	0.0527637	0.291427	Upper	M_pcs	Bacteria;Proteobacteria;Alphaproteobacteria;Rhodobacterales;Rhodobacteraceae;Jhaorihella;
OTU_3520	0.000140175	0.193548	0.0350759	0.00659117	0.166081	0.149724	0.0637332	0.312954	Upper	M_pcs	Bacteria;Bacteroidetes;Bacteroidia;Bacteroidales;Rikenellaceae;Rikenella;
OTU_4827	0.000175816	0.193548	0.0439129	0.0095957	0.178802	0.184078	0.0855954	0.352226	Upper	M_pcs	Bacteria;Tenericutes;Mollicutes;Mycoplasmatales;Mycoplasmataceae;Mycoplasma;
OTU_3672	0.000179254	0.193548	0.0447634	0.00990426	0.180007	0.187318	0.0877305	0.355855	Upper	M_pcs	Bacteria;Proteobacteria;Deltaproteobacteria;Desulfuromonadales;Geobacteraceae;Geothermobacter;
OTU_54	0.000179889	0.193548	0.0449206	0.00996162	0.180229	0.187915	0.0881254	0.356523	Upper	M_pcs	Bacteria;Proteobacteria;Gammaproteobacteria;Xanthomonadales;Xanthomonadaceae;Aquimonas;
OTU_220	0.000192491	0.225806	0.0480355	0.0111205	0.184613	0.199672	0.0959798	0.36959	Upper	M_pcs	Bacteria;Proteobacteria;Alphaproteobacteria;Sphingomonadales;Sphingomonadaceae;Blastomonas;
OTU_1495	0.000195808	0.258065	0.0488546	0.0114321	0.185759	0.202738	0.0980524	0.372973	Upper	M_pcs	Bacteria;Proteobacteria;Gammaproteobacteria;Alteromonadales;Colwelliaceae;Colwellia;
OTU_2596	0.00019762	0.193548	0.049302	0.0116034	0.186384	0.204408	0.0991856	0.374812	Upper	M_pcs	Bacteria;Proteobacteria;Betaproteobacteria;Methylophilales;Methylophilaceae;Methylotenera;
OTU_5967	0.000254528	0.225806	0.0633045	0.0173459	0.205559	0.255116	0.134871	0.42936	Upper	M_pcs	Bacteria;Actinobacteria;Actinobacteria;Acidimicrobiales;Iamiaceae;Iamia;
OTU_471	0.000263515	0.225806	0.0655074	0.0183109	0.208514	0.262823	0.140496	0.43745	Upper	M_pcs	Bacteria;Proteobacteria;Alphaproteobacteria;Rhodobacterales;Rhodobacteraceae;Sulfitobacter;
OTU_5641	0.000266382	0.290323	0.0662097	0.0186218	0.209453	0.265265	0.142288	0.440003	Upper	M_pcs	Bacteria;Fusobacteria.ph;Fusobacteria.cl;Fusobacteriales;Fusobacteriaceae;Fusobacterium;
OTU_253	0.00031459	0.290323	0.0779815	0.0240502	0.224972	0.305135	0.172222	0.481018	Upper	M_pcs	Bacteria;Proteobacteria;Betaproteobacteria;Burkholderiales;Comamonadaceae;Comamonas;
OTU_242	0.000340263	0.290323	0.0842225	0.0270819	0.233046	0.325478	0.187953	0.501487	Upper	M_pcs	Bacteria;Bacteroidetes;Flavobacteria;Flavobacteriales;Flavobacteriaceae;Chryseobacterium;
OTU_4059	0.000391294	0.258065	0.0965682	0.033357	0.24874	0.364165	0.218661	0.539621	Upper	M_pcs	Bacteria;Proteobacteria;Gammaproteobacteria;Pseudomonadales;Pseudomonadaceae;Pseudomonas;
OTU_5473	0.00042153	0.258065	0.103845	0.0372133	0.257833	0.386033	0.236457	0.560739	Upper	M_pcs	Bacteria;Firmicutes;Bacilli;Lactobacillales;Streptococcaceae;Streptococcus;
OTU_6819	0.000492028	0.354839	0.120698	0.0465428	0.278494	0.434144	0.276668	0.606143	Upper	M_pcs	Bacteria;Verrucomicrobia;Verrucomicrobiae;Verrucomicrobiales;Rubritaleaceae;Rubritalea;
OTU_186	0.000519481	0.290323	0.127218	0.0502879	0.28635	0.451844	0.291816	0.622491	Upper	M_pcs	Bacteria;Tenericutes;Mollicutes;Entomoplasmatales;Spiroplasmataceae;Spiroplasma;
OTU_6789	0.000529775	0.290323	0.129656	0.0517067	0.28927	0.458337	0.297421	0.628441	Upper	M_pcs	Bacteria;Proteobacteria;Gammaproteobacteria;Pseudomonadales;Pseudomonadaceae;Cellvibrio;
OTU_3553	0.000533109	0.290323	0.130445	0.0521678	0.290213	0.460424	0.299227	0.630348	Upper	M_pcs	Bacteria;Tenericutes;Mollicutes;Mycoplasmatales;Mycoplasmataceae;Mycoplasma;
OTU_3528	0.000557741	0.387097	0.136262	0.0555985	0.297134	0.475593	0.312436	0.644131	Upper	M_pcs	Bacteria;Proteobacteria;Gammaproteobacteria;Vibrionales;Vibrionaceae;Vibrio;
OTU_3119	0.000639591	0.354839	0.155444	0.0672682	0.319599	0.523002	0.354599	0.686333	Upper	M_pcs	Bacteria;Proteobacteria;Gammaproteobacteria;Thiotrichales;Piscirickettsiaceae;Thioalkalimicrobium;
OTU_3348	0.000669789	0.419355	0.162463	0.0716656	0.327691	0.539391	0.369483	0.700612	Upper	M_pcs	Bacteria;Bacteroidetes;Flavobacteria;Flavobacteriales;Flavobacteriaceae;Aquimarina;
OTU_10	0.000737853	0.483871	0.178166	0.0817296	0.345571	0.574296	0.40172	0.730489	Upper	M_pcs	Bacteria;Gemmatimonadetes;Gemmatimonadetes;Gemmatimonadales;Gemmatimonadaceae;Gemmatimonas;
OTU_121	0.000770728	0.387097	0.185692	0.0866573	0.354035	0.590196	0.416649	0.743854	Upper	M_pcs	Bacteria;Proteobacteria;Gammaproteobacteria;Pseudomonadales;Pseudomonadaceae;Pseudomonas;
OTU_2854	0.000821205	0.451613	0.197171	0.0942962	0.366822	0.613462	0.438776	0.763128	Upper	M_pcs	Bacteria;Proteobacteria;Gammaproteobacteria;Alteromonadales;Shewanellaceae;Shewanella;
OTU_1785	0.000824941	0.387097	0.198016	0.0948648	0.367759	0.61513	0.440376	0.764497	Upper	M_pcs	Bacteria;Proteobacteria;Deltaproteobacteria;Myxococcales;Polyangiaceae;Chondromyces;
OTU_3698	0.000864116	0.387097	0.206855	0.100851	0.377501	0.632199	0.456846	0.778401	Upper	M_pcs	Bacteria;Proteobacteria;Gammaproteobacteria;Oceanospirillales;Oceanospirillaceae;Oleispira;
OTU_843	0.00088336	0.451613	0.211177	0.103807	0.382235	0.640305	0.464733	0.784938	Upper	M_pcs	Bacteria;Tenericutes;Mollicutes;Mycoplasmatales;Mycoplasmataceae;Mycoplasma;
OTU_1791	0.000945475	0.548387	0.22503	0.113408	0.397286	0.66527	0.489301	0.804796	Upper	M_pcs	Bacteria;Firmicutes;Bacilli;Bacillales;Bacillales_incertae_sedis;Caldalkalibacillus;
OTU_2858	0.0010986	0.483871	0.258557	0.137376	0.432979	0.719669	0.544353	0.846546	Upper	M_pcs	Bacteria;Firmicutes;Bacilli;Lactobacillales;Lactobacillaceae;Lactobacillus;
OTU_1423	0.00119585	0.483871	0.279376	0.152741	0.454661	0.749532	0.575542	0.868497	Upper	M_pcs	Bacteria;Proteobacteria;Alphaproteobacteria;Rhizobiales;Methylobacteriaceae;Methylobacterium;
OTU_3478	0.00123606	0.516129	0.287877	0.159114	0.463415	0.760932	0.587648	0.876679	Upper	M_pcs	Bacteria;Bacteroidetes;Sphingobacteria;Sphingobacteriales;Saprospiraceae;Haliscomenobacter;
OTU_404	0.0013076	0.548387	0.30284	0.170466	0.47869	0.779946	0.608099	0.890062	Upper	M_pcs	Bacteria;Proteobacteria;Gammaproteobacteria;Alteromonadales;Alteromonadaceae;Haliea;
OTU_297	0.0016365	0.548387	0.368972	0.222547	0.544291	0.849679	0.68635	0.9359	Upper	M_pcs	Bacteria;Proteobacteria;Gammaproteobacteria;Chromatiales;Chromatiaceae;Thiohalocapsa;
OTU_1456	0.00181788	0.645161	0.403546	0.250929	0.577432	0.878179	0.720147	0.952817	Upper	M_pcs	Bacteria;Bacteroidetes;Bacteroidia;Bacteroidales;Prevotellaceae;Prevotella;
OTU_654	0.00187012	0.612903	0.413252	0.259031	0.586602	0.885337	0.728844	0.956859	Upper	M_pcs	Bacteria;Bacteroidetes;Sphingobacteria;Sphingobacteriales;Saprospiraceae;Haliscomenobacter;
OTU_1890	0.00203918	0.645161	0.443888	0.284984	0.615166	0.905743	0.754172	0.967844	Upper	M_pcs	Bacteria;Actinobacteria;Actinobacteria;Actinomycetales;Micrococcaceae;Rothia;
OTU_655	0.0021771	0.677419	0.468009	0.305815	0.637257	0.919673	0.771982	0.974822	Upper	M_pcs	Bacteria;Firmicutes;Clostridia;Clostridiales;Peptococcaceae_;Peptococcus;
OTU_3638	0.00305952	0.774194	0.604153	0.429882	0.755457	0.97114	0.843112	0.995276	Upper	M_pcs	Bacteria;Proteobacteria;Gammaproteobacteria;Thiotrichales;Thiotrichaceae;Leucothrix;
OTU_629	0.00321662	0.870968	0.625214	0.450083	0.772733	0.97595	0.850388	0.99656	Upper	M_pcs	Bacteria;Proteobacteria;Gammaproteobacteria;Pseudomonadales;Pseudomonadaceae;Pseudomonas;
OTU_46	0.00348374	0.806452	0.658941	0.483033	0.799802	0.982362	0.860341	0.998018	Upper	M_pcs	Bacteria;Proteobacteria;Gammaproteobacteria;Xanthomonadales;Xanthomonadaceae;Dokdonella;
OTU_4037	0.0063607	0.967742	0.887595	0.731606	0.958114	0.999378	0.888641	0.999997	Upper	M_pcs	Bacteria;Proteobacteria;Gammaproteobacteria;Alteromonadales;Moritellaceae;Moritella;
OTU_357	0.00778706	1	0.938617	0.797031	0.983483	0.999882	0.889535	1	Upper	M_pcs	Bacteria;Bacteroidetes;Flavobacteria;Flavobacteriales;Flavobacteriaceae;Ulvibacter;
OTU_4671	0.000396938	0.0322581	0.0979287	0.0340696	0.250449	0.368305	0.222007	0.543643	Under	M_pcs	Bacteria;Proteobacteria;Gammaproteobacteria;Alteromonadales;Alteromonadaceae;Microbulbifer;
OTU_7001	0.000397278	0.0322581	0.0980106	0.0341125	0.250552	0.368553	0.222208	0.543884	Under	M_pcs	Bacteria;Tenericutes;Mollicutes;Mycoplasmatales;Mycoplasmataceae;Mycoplasma;
OTU_2355	0.000403409	0.0322581	0.0994874	0.0348907	0.252401	0.373019	0.22583	0.548209	Under	M_pcs	Bacteria;Tenericutes;Mollicutes;Mycoplasmatales;Mycoplasmataceae;Mycoplasma;
OTU_5139	0.000403703	0.0322581	0.0995582	0.0349281	0.25249	0.373232	0.226003	0.548415	Under	M_pcs	Bacteria;Proteobacteria;Alphaproteobacteria;Rhizobiales;Rhizobiaceae;Rhizobium;
OTU_6916	0.000408964	0.0322581	0.100824	0.0355991	0.254072	0.377037	0.2291	0.552089	Under	M_pcs	Bacteria;Bacteroidetes;Flavobacteria;Flavobacteriales;Flavobacteriaceae;Aquimarina;
OTU_4976	0.000410525	0.0322581	0.1012	0.0357987	0.254541	0.378161	0.230016	0.553173	Under	M_pcs	Bacteria;Tenericutes;Mollicutes;Mycoplasmatales;Mycoplasmataceae;Mycoplasma;
OTU_2037	0.000417342	0.0322581	0.102839	0.0366735	0.256582	0.383049	0.234011	0.557876	Under	M_pcs	Bacteria;Firmicutes;Bacilli;Lactobacillales;Streptococcaceae;Streptococcus;
OTU_5818	0.0004352	0.0322581	0.107126	0.0389871	0.261897	0.395671	0.244398	0.56995	Under	M_pcs	Bacteria;Proteobacteria;Alphaproteobacteria;Rhodobacterales;Rhodobacteraceae;Leisingera;
OTU_4491	0.000442912	0.0322581	0.108974	0.0399956	0.264177	0.401042	0.248847	0.575057	Under	M_pcs	Bacteria;Proteobacteria;Deltaproteobacteria;Desulfobacterales;Desulfobacteraceae;Desulfobacterium;
OTU_2798	0.000447029	0.0322581	0.109959	0.0405363	0.265391	0.403889	0.251214	0.577758	Under	M_pcs	Bacteria;Proteobacteria;Alphaproteobacteria;Rhizobiales;Hyphomicrobiaceae;Hyphomicrobium;
OTU_5482	0.000482239	0.0322581	0.118368	0.0452217	0.275668	0.427696	0.271196	0.60014	Under	M_pcs	Bacteria;Firmicutes;Negativicutes;Selenomonadales;Veillonellaceae;Veillonella;
OTU_6311	0.000482765	0.0322581	0.118493	0.0452924	0.27582	0.428044	0.271491	0.600465	Under	M_pcs	Bacteria;Proteobacteria;Deltaproteobacteria;Syntrophobacterales;Syntrophaceae;Desulfobacca;
OTU_3972	0.00051107	0.0322581	0.125223	0.0491344	0.283954	0.446481	0.287206	0.617557	Under	M_pcs	Bacteria;Actinobacteria;Actinobacteria;Actinomycetales;Micrococcaceae;Arthrobacter;
OTU_3635	0.000527634	0.0322581	0.129149	0.0514109	0.288664	0.456993	0.296258	0.627211	Under	M_pcs	Bacteria;Firmicutes;Bacilli;Bacillales;Bacillaceae_;Bacillus;
OTU_6599	0.000572093	0.0322581	0.139642	0.0576159	0.301131	0.484234	0.320022	0.651922	Under	M_pcs	Bacteria;Proteobacteria;Alphaproteobacteria;Sphingomonadales;Sphingomonadaceae;Sphingomonas;
OTU_1487	0.000582044	0.0322581	0.141981	0.0590222	0.303888	0.490141	0.325233	0.657223	Under	M_pcs	Bacteria;Proteobacteria;Betaproteobacteria;Burkholderiales;Comamonadaceae;Hydrogenophaga;
OTU_5857	0.000635725	0.0645161	0.154543	0.0667086	0.318555	0.520862	0.352667	0.684457	Under	M_pcs	Bacteria;Proteobacteria;Betaproteobacteria;Methylophilales;Methylophilaceae;Methylotenera;
OTU_1464	0.000639568	0.0322581	0.155439	0.067265	0.319593	0.52299	0.354588	0.686322	Under	M_pcs	Bacteria;Tenericutes;Mollicutes;Mycoplasmatales;Mycoplasmataceae;Mycoplasma;
OTU_5566	0.000641319	0.0645161	0.155847	0.0675187	0.320065	0.523956	0.355461	0.687169	Under	M_pcs	Bacteria;Firmicutes;Bacilli;Lactobacillales;Lactobacillaceae;Pediococcus;
OTU_381	0.000654753	0.0645161	0.158972	0.0694704	0.323675	0.531302	0.362117	0.693585	Under	M_pcs	Bacteria;Tenericutes;Mollicutes;Mycoplasmatales;Mycoplasmataceae;Mycoplasma;
OTU_7147	0.000668273	0.0645161	0.162112	0.0714438	0.327288	0.538582	0.368745	0.699911	Under	M_pcs	Bacteria;Tenericutes;Mollicutes;Mycoplasmatales;Mycoplasmataceae;Mycoplasma;
OTU_265	0.000668435	0.0645161	0.162149	0.0714675	0.327331	0.538668	0.368823	0.699986	Under	M_pcs	Bacteria;Tenericutes;Mollicutes;Mycoplasmatales;Mycoplasmataceae;Mycoplasma;
OTU_2274	0.000670741	0.0322581	0.162684	0.071805	0.327945	0.539899	0.369947	0.701052	Under	M_pcs	Bacteria;Bacteroidetes;Flavobacteria;Flavobacteriales;Cryomorphaceae;Owenweeksia;
OTU_3864	0.000671282	0.0645161	0.16281	0.0718842	0.328089	0.540187	0.37021	0.701302	Under	M_pcs	Bacteria;Proteobacteria;Alphaproteobacteria;Caulobacterales;Hyphomonadaceae;Hyphomonas;
OTU_7167	0.000674153	0.0645161	0.163475	0.0723048	0.328853	0.541712	0.371604	0.702622	Under	M_pcs	Bacteria;Firmicutes;Bacilli;Bacillales;Bacillaceae_;Bacillus;
OTU_2756	0.000683519	0.0645161	0.165644	0.0736795	0.331338	0.546655	0.376132	0.706891	Under	M_pcs	Bacteria;Firmicutes;Clostridia;Clostridiales;Peptococcaceae_;Peptococcus;
OTU_4140	0.000684453	0.0645161	0.16586	0.0738168	0.331585	0.547145	0.376581	0.707313	Under	M_pcs	Bacteria;Bacteroidetes;Sphingobacteria;Sphingobacteriales;Saprospiraceae;Haliscomenobacter;
OTU_2517	0.000698747	0.0645161	0.169164	0.075923	0.335358	0.554578	0.383419	0.713702	Under	M_pcs	Bacteria;Proteobacteria;Alphaproteobacteria;Rhodobacterales;Rhodobacteraceae;Salipiger;
OTU_3012	0.000703819	0.0322581	0.170335	0.0766726	0.336692	0.557186	0.385826	0.715936	Under	M_pcs	Bacteria;Firmicutes;Bacilli;Bacillales;Planococcaceae;Rummeliibacillus;
OTU_4701	0.000717431	0.0645161	0.173472	0.0786894	0.340258	0.56411	0.392237	0.721847	Under	M_pcs	Bacteria;Tenericutes;Mollicutes;Mycoplasmatales;Mycoplasmataceae;Mycoplasma;
OTU_676	0.00078671	0.0645161	0.189336	0.0890668	0.35811	0.59771	0.423758	0.750116	Under	M_pcs	Bacteria;Proteobacteria;Betaproteobacteria;Burkholderiales;Comamonadaceae;Delftia;
OTU_4695	0.000837244	0.0645161	0.200799	0.0967402	0.370834	0.620575	0.445609	0.768952	Under	M_pcs	Bacteria;Tenericutes;Mollicutes;Mycoplasmatales;Mycoplasmataceae;Mycoplasma;
OTU_618	0.000841129	0.0967742	0.201676	0.0973333	0.371802	0.622278	0.44725	0.770342	Under	M_pcs	Bacteria;Firmicutes;Bacilli;Bacillales;Bacillaceae_;Filobacillus;
OTU_3456	0.000863732	0.0967742	0.206769	0.100792	0.377407	0.632036	0.456688	0.778269	Under	M_pcs	Bacteria;Planctomycetes;Planctomycetacia;Planctomycetales;Planctomycetaceae;Planctomyces;
OTU_4791	0.000883795	0.0967742	0.211274	0.103874	0.382342	0.640486	0.46491	0.785083	Under	M_pcs	Bacteria;Firmicutes;Bacilli;Bacillales;Bacillales_incertae_sedis;Caldalkalibacillus;
OTU_3192	0.000885136	0.0967742	0.211575	0.10408	0.38267	0.641044	0.465455	0.785532	Under	M_pcs	Bacteria;Bacteroidetes;Flavobacteria;Flavobacteriales;Flavobacteriaceae;Meridianimaribacter;
OTU_2352	0.000910468	0.0967742	0.21724	0.107986	0.388846	0.651422	0.475621	0.793832	Under	M_pcs	Bacteria;Actinobacteria;Actinobacteria;Actinomycetales;Micrococcaceae;Nesterenkonia;
OTU_4807	0.000947012	0.0645161	0.225371	0.113647	0.397654	0.665866	0.489892	0.805264	Under	M_pcs	Bacteria;Actinobacteria;Actinobacteria;Bifidobacteriales;Bifidobacteriaceae;Bifidobacterium;
OTU_3637	0.000980166	0.0645161	0.232704	0.118805	0.405545	0.678452	0.502444	0.815109	Under	M_pcs	Bacteria;Actinobacteria;Actinobacteria;Actinomycetales;Micrococcaceae;Nesterenkonia;
OTU_616	0.000997126	0.0645161	0.236439	0.121452	0.409545	0.684706	0.508723	0.81996	Under	M_pcs	Bacteria;Tenericutes;Mollicutes;Mycoplasmatales;Mycoplasmataceae;Mycoplasma;
OTU_1471	0.00100406	0.0967742	0.237964	0.122535	0.411174	0.687229	0.511263	0.821908	Under	M_pcs	Bacteria;Proteobacteria;Alphaproteobacteria;Sphingomonadales;Erythrobacteraceae;Altererythrobacter;
OTU_6399	0.00100885	0.0967742	0.239016	0.123284	0.412297	0.68896	0.513009	0.823243	Under	M_pcs	Bacteria;Tenericutes;Mollicutes;Mycoplasmatales;Mycoplasmataceae;Mycoplasma;
OTU_2541	0.00101554	0.0967742	0.240483	0.124331	0.413861	0.69136	0.515434	0.825089	Under	M_pcs	Bacteria;Tenericutes;Mollicutes;Mycoplasmatales;Mycoplasmataceae;Mycoplasma;
OTU_4825	0.00102226	0.0967742	0.241955	0.125383	0.415429	0.693753	0.517856	0.826926	Under	M_pcs	Bacteria;Bacteroidetes;Flavobacteria;Flavobacteriales;Flavobacteriaceae;Maritimimonas;
OTU_3401	0.00104087	0.0967742	0.246022	0.128299	0.419751	0.700283	0.524484	0.831917	Under	M_pcs	Bacteria;Bacteroidetes;Sphingobacteria;Sphingobacteriales;Cytophagaceae;Siphonobacter;
OTU_6237	0.00104746	0.0967742	0.24746	0.129333	0.421274	0.702562	0.526805	0.833651	Under	M_pcs	Bacteria;Deferribacteres;Deferribacteres;Deferribacterales;Deferribacterales_incertae_sedis;Caldithrix;
OTU_1638	0.00107458	0.129032	0.253357	0.133594	0.427507	0.711759	0.536211	0.840611	Under	M_pcs	Bacteria;Proteobacteria;Gammaproteobacteria;Oceanospirillales;Oceanospirillaceae;Balneatrix;
OTU_1094	0.00108243	0.0645161	0.255058	0.134829	0.4293	0.714368	0.538891	0.842574	Under	M_pcs	Bacteria;Proteobacteria;Gammaproteobacteria;Oceanospirillales;Alcanivoracaceae;Kangiella;
OTU_3139	0.00109451	0.129032	0.257673	0.136732	0.43205	0.718337	0.542979	0.84555	Under	M_pcs	Bacteria;Tenericutes;Mollicutes;Mycoplasmatales;Mycoplasmataceae;Mycoplasma;
OTU_4358	0.00113611	0.129032	0.266631	0.143293	0.441429	0.731587	0.556713	0.855394	Under	M_pcs	Bacteria;Chloroflexi.ph;Caldilineae;Caldilineales;Caldilineaceae;Caldilinea;
OTU_2722	0.00118699	0.0967742	0.277495	0.151339	0.452717	0.746949	0.572816	0.866628	Under	M_pcs	Bacteria;Bacteroidetes;Sphingobacteria;Sphingobacteriales;Saprospiraceae;Haliscomenobacter;
OTU_977	0.00124055	0.129032	0.288822	0.159826	0.464385	0.762173	0.588972	0.877562	Under	M_pcs	Bacteria;Deinococcus-Thermus;Deinococci;Deinococcales;Deinococcaceae;Deinococcus;
OTU_593	0.00125965	0.16129	0.292833	0.162855	0.468493	0.767376	0.594541	0.881251	Under	M_pcs	Bacteria;Proteobacteria;Gammaproteobacteria;Oceanospirillales;Oceanospirillaceae;Neptuniibacter;
OTU_1030	0.00126256	0.0967742	0.293444	0.163318	0.469118	0.76816	0.595382	0.881806	Under	M_pcs	Bacteria;Proteobacteria;Gammaproteobacteria;Pseudomonadales;Pseudomonadaceae;Pseudomonas;
OTU_3154	0.00129409	0.16129	0.30003	0.168321	0.475834	0.776475	0.604341	0.887644	Under	M_pcs	Bacteria;Firmicutes;Bacilli;Bacillales;Bacillales_incertae_sedis;Caldalkalibacillus;
OTU_1190	0.00129605	0.16129	0.300438	0.168632	0.476249	0.776982	0.604889	0.887998	Under	M_pcs	Bacteria;Proteobacteria;Alphaproteobacteria;Rhodobacterales;Rhodobacteraceae;Sulfitobacter;
OTU_4898	0.00129934	0.0967742	0.301123	0.169154	0.476945	0.77783	0.605806	0.88859	Under	M_pcs	Bacteria;Bacteroidetes;Bacteroidia;Bacteroidales;Porphyromonadaceae;Barnesiella;
OTU_3179	0.00133407	0.0645161	0.308324	0.174668	0.484247	0.786591	0.615327	0.894659	Under	M_pcs	Bacteria;Actinobacteria;Actinobacteria;Actinomycetales;Micrococcaceae;Nesterenkonia;
OTU_3172	0.00135824	0.16129	0.313308	0.178506	0.489277	0.792485	0.621775	0.898699	Under	M_pcs	Bacteria;Firmicutes;Clostridia;Clostridiales;Peptococcaceae_;Peptococcus;
OTU_2706	0.00138554	0.129032	0.318908	0.18284	0.494909	0.798946	0.628884	0.903087	Under	M_pcs	Bacteria;Spirochaetes;Spirochaetes;Spirochaetales;Spirochaetaceae;Spirochaeta;
OTU_1915	0.00140045	0.16129	0.321955	0.185207	0.497964	0.80239	0.632691	0.905409	Under	M_pcs	Bacteria;Proteobacteria;Alphaproteobacteria;Rhodospirillales;Rhodospirillaceae;Nisaea;
OTU_7047	0.0014196	0.16129	0.325853	0.188246	0.501862	0.806725	0.637502	0.908313	Under	M_pcs	Bacteria;Firmicutes;Bacilli;Lactobacillales;Aerococcaceae;Abiotrophia;
OTU_6145	0.00147701	0.16129	0.337454	0.19735	0.5134	0.819164	0.651419	0.91653	Under	M_pcs	Bacteria;Proteobacteria;Alphaproteobacteria;Rhizobiales;Rhizobiaceae;Kaistia;
OTU_218	0.00149099	0.16129	0.340257	0.199565	0.516175	0.822069	0.654695	0.918424	Under	M_pcs	Bacteria;Firmicutes;Clostridia;Clostridiales;Ruminococcaceae;Sporobacter;
OTU_440	0.00151807	0.129032	0.345667	0.203852	0.521513	0.827565	0.66092	0.921979	Under	M_pcs	Bacteria;Bacteroidetes;Sphingobacteria;Sphingobacteriales;Saprospiraceae;Haliscomenobacter;
OTU_442	0.0015861	0.129032	0.359126	0.214605	0.534711	0.840638	0.675877	0.930286	Under	M_pcs	Bacteria;Proteobacteria;Alphaproteobacteria;Rhizobiales;Hyphomicrobiaceae;Devosia;
OTU_785	0.00163883	0.193548	0.369424	0.222913	0.544729	0.850084	0.686822	0.936148	Under	M_pcs	Bacteria;Proteobacteria;Alphaproteobacteria;Sphingomonadales;Sphingomonadaceae;Sphingomonas;
OTU_3515	0.00173752	0.193548	0.388395	0.238398	0.563002	0.866286	0.705892	0.945911	Under	M_pcs	Bacteria;Proteobacteria;Alphaproteobacteria;Rhodobacterales;Rhodobacteraceae;Pelagicola;
OTU_5956	0.00175787	0.193548	0.392258	0.241579	0.566695	0.869404	0.709607	0.947744	Under	M_pcs	Bacteria;Proteobacteria;Alphaproteobacteria;Rhizobiales;Hyphomicrobiaceae;Hyphomicrobium;
OTU_3507	0.00179957	0.16129	0.400118	0.248081	0.57418	0.875566	0.716996	0.95132	Under	M_pcs	Bacteria;Proteobacteria;Deltaproteobacteria;Syntrophobacterales;Syntrophaceae;Desulfomonile;
OTU_6	0.00193727	0.193548	0.425561	0.26939	0.598147	0.893923	0.739399	0.961582	Under	M_pcs	Bacteria;Bacteroidetes;Sphingobacteria;Sphingobacteriales;Saprospiraceae;Lewinella;
OTU_956	0.00195767	0.258065	0.429265	0.272525	0.601602	0.896402	0.742474	0.96292	Under	M_pcs	Bacteria;Proteobacteria;Alphaproteobacteria;Rhodobacterales;Rhodobacteraceae;Roseibium;
OTU_1425	0.00195808	0.16129	0.429339	0.272588	0.601672	0.896452	0.742536	0.962946	Under	M_pcs	Bacteria;Proteobacteria;Betaproteobacteria;Burkholderiales;Comamonadaceae;Pelomonas;
OTU_5002	0.00199937	0.16129	0.436781	0.278912	0.60859	0.901292	0.748574	0.96552	Under	M_pcs	Bacteria;Proteobacteria;Gammaproteobacteria;Alteromonadales;Alteromonadaceae;Marinobacter;
OTU_1721	0.00201456	0.258065	0.4395	0.281232	0.611109	0.903014	0.750735	0.966425	Under	M_pcs	Bacteria;Firmicutes;Clostridia;Natranaerobiales;Natranaerobiaceae;Dethiobacter;
OTU_5155	0.00204613	0.258065	0.445123	0.286042	0.616305	0.9065	0.755128	0.968235	Under	M_pcs	Bacteria;Firmicutes;Bacilli;Lactobacillales;Enterococcaceae;Enterococcus;
OTU_3220	0.00204787	0.258065	0.445431	0.286306	0.616589	0.906688	0.755366	0.968332	Under	M_pcs	Bacteria;Proteobacteria;Gammaproteobacteria;Vibrionales;Vibrionaceae;Photobacterium;
OTU_837	0.00208929	0.225806	0.452743	0.292591	0.623316	0.911064	0.76092	0.970564	Under	M_pcs	Bacteria;Bacteroidetes;Sphingobacteria;Sphingobacteriales;Saprospiraceae;Haliscomenobacter;
OTU_924	0.0021053	0.193548	0.45555	0.295012	0.625889	0.912699	0.763007	0.971387	Under	M_pcs	Bacteria;Proteobacteria;Gammaproteobacteria;Alteromonadales;Alteromonadaceae;Microbulbifer;
OTU_3244	0.00220343	0.258065	0.472525	0.309754	0.641355	0.922089	0.775119	0.975983	Under	M_pcs	Bacteria;Proteobacteria;Gammaproteobacteria;Pseudomonadales;Pseudomonadaceae;Pseudomonas;
OTU_544	0.00227838	0.225806	0.485224	0.320894	0.652812	0.928574	0.783621	0.979022	Under	M_pcs	Bacteria;Firmicutes;Clostridia;Clostridiales;Peptococcaceae_;Peptococcus;
OTU_4104	0.00230938	0.322581	0.490408	0.325469	0.657462	0.931096	0.786959	0.980171	Under	M_pcs	Bacteria;Firmicutes;Clostridia;Clostridiales;Clostridiaceae_;Anaerobacter;
OTU_5201	0.00239785	0.258065	0.504991	0.338424	0.670457	0.937815	0.795949	0.983138	Under	M_pcs	Bacteria;Proteobacteria;Gammaproteobacteria;Thiotrichales;Thiotrichales_incertae_sedis;Caedibacter;
OTU_5097	0.002489	0.290323	0.519682	0.351603	0.683421	0.944053	0.804428	0.98576	Under	M_pcs	Bacteria;Tenericutes;Mollicutes;Mycoplasmatales;Mycoplasmataceae;Mycoplasma;
OTU_347	0.00251046	0.290323	0.523093	0.354681	0.686413	0.945429	0.806316	0.98632	Under	M_pcs	Bacteria;Tenericutes;Mollicutes;Mycoplasmatales;Mycoplasmataceae;Mycoplasma;
OTU_7211	0.00252253	0.258065	0.525004	0.356408	0.688086	0.946188	0.807361	0.986625	Under	M_pcs	Bacteria;Tenericutes;Mollicutes;Mycoplasmatales;Mycoplasmataceae;Mycoplasma;
OTU_3674	0.00259406	0.354839	0.536201	0.366574	0.697846	0.950472	0.813301	0.98831	Under	M_pcs	Bacteria;Firmicutes;Bacilli;Bacillales;Bacillales_incertae_sedis;Caldalkalibacillus;
OTU_4525	0.00270019	0.258065	0.552442	0.381451	0.711869	0.95621	0.821372	0.990449	Under	M_pcs	Bacteria;Proteobacteria;Gammaproteobacteria;Aeromonadales;Aeromonadaceae;Aeromonas;
OTU_1144	0.00274367	0.387097	0.558967	0.387472	0.717459	0.958364	0.82444	0.991214	Under	M_pcs	Bacteria;Planctomycetes;Planctomycetacia;Planctomycetales;Planctomycetaceae;Blastopirellula;
OTU_3555	0.00277229	0.322581	0.56322	0.391411	0.721089	0.959724	0.826387	0.991687	Under	M_pcs	Bacteria;Bacteroidetes;Sphingobacteria;Sphingobacteriales;Saprospiraceae;Lewinella;
OTU_1610	0.00301186	0.387097	0.597581	0.423636	0.750008	0.969499	0.840663	0.994805	Under	M_pcs	Bacteria;Tenericutes;Mollicutes;Mycoplasmatales;Mycoplasmataceae;Mycoplasma;
OTU_1074	0.00301364	0.419355	0.597828	0.42387	0.750213	0.969561	0.840756	0.994823	Under	M_pcs	Bacteria;Bacteroidetes;Sphingobacteria;Sphingobacteriales;Saprospiraceae;Lewinella;
OTU_2909	0.00308399	0.322581	0.607495	0.433069	0.758217	0.971948	0.844324	0.995502	Under	M_pcs	Bacteria;Proteobacteria;Alphaproteobacteria;Sphingomonadales;Sphingomonadaceae;Sphingopyxis;
OTU_1284	0.00311515	0.419355	0.611717	0.437105	0.761694	0.972944	0.845823	0.995776	Under	M_pcs	Bacteria;Firmicutes;Bacilli;Bacillales;Bacillaceae_;Bacillus;
OTU_257	0.00392828	0.322581	0.709526	0.533921	0.838928	0.989475	0.871784	0.999231	Under	M_pcs	Bacteria;Firmicutes;Bacilli;Bacillales;Paenibacillaceae_;Brevibacillus;
OTU_4671	2.84581e-05	0.128205	0.0103838	0.000911704	0.107661	0.0364571	0.00818304	0.14786	Upper	M_mgpc	Bacteria;Tenericutes;Mollicutes;Mycoplasmatales;Mycoplasmataceae;Mycoplasma;
OTU_4246	4.49344e-05	0.128205	0.0164293	0.00209145	0.117488	0.0569545	0.0167169	0.176645	Upper	M_mgpc	Bacteria;Proteobacteria;Betaproteobacteria;Burkholderiales;Burkholderiaceae;Polynucleobacter;
OTU_2863	4.74748e-05	0.128205	0.0173635	0.00230689	0.118973	0.0600758	0.0181638	0.180881	Upper	M_mgpc	Bacteria;Verrucomicrobia;Opitutae;Puniceicoccales;Puniceicoccaceae;Coraliomargarita;
OTU_4161	4.74748e-05	0.230769	0.0173635	0.00230689	0.118973	0.0600758	0.0181638	0.180881	Upper	M_mgpc	Bacteria;Proteobacteria;Gammaproteobacteria;Chromatiales;Chromatiaceae;Rheinheimera;
OTU_1403	4.88338e-05	0.205128	0.0178635	0.00242552	0.119765	0.0617414	0.0189495	0.183128	Upper	M_mgpc	Bacteria;Proteobacteria;Alphaproteobacteria;Rhodobacterales;Rhodobacteraceae;Tateyamaria;
OTU_3060	4.88338e-05	0.128205	0.0178635	0.00242552	0.119765	0.0617414	0.0189495	0.183128	Upper	M_mgpc	Bacteria;Proteobacteria;Deltaproteobacteria;Myxococcales;Cystobacteraceae;Anaeromyxobacter;
OTU_1728	5.09912e-05	0.25641	0.0186575	0.00261855	0.121017	0.0643793	0.0202127	0.186667	Upper	M_mgpc	Bacteria;Tenericutes;Mollicutes;Entomoplasmatales;Spiroplasmataceae;Spiroplasma;
OTU_6444	5.41818e-05	0.128205	0.0198326	0.00291438	0.122861	0.0682672	0.0221144	0.191844	Upper	M_mgpc	Bacteria;Actinobacteria;Actinobacteria;Actinomycetales;Promicromonosporaceae;Cellulosimicrobium;
OTU_2340	5.86879e-05	0.153846	0.0214935	0.0033524	0.125447	0.0737304	0.0248627	0.199043	Upper	M_mgpc	Bacteria;Spirochaetes;Spirochaetes;Spirochaetales;Leptospiraceae;Leptospira;
OTU_955	6.15266e-05	0.128205	0.0225407	0.00364004	0.127066	0.0771557	0.0266283	0.203513	Upper	M_mgpc	Bacteria;Actinobacteria;Actinobacteria;Actinomycetales;Nocardiaceae;Williamsia;
OTU_2355	6.43503e-05	0.153846	0.023583	0.00393482	0.128669	0.0805503	0.0284088	0.207913	Upper	M_mgpc	Bacteria;Proteobacteria;Alphaproteobacteria;Rickettsiales;Rickettsiaceae;Orientia;
OTU_6941	6.58288e-05	0.230769	0.024129	0.00409253	0.129505	0.0823227	0.0293501	0.210199	Upper	M_mgpc	Bacteria;Firmicutes;Negativicutes;Selenomonadales;Veillonellaceae;Anaeroglobus;
OTU_4310	7.03313e-05	0.153846	0.0257928	0.00458659	0.13204	0.0876992	0.0322523	0.217086	Upper	M_mgpc	Bacteria;Actinobacteria;Actinobacteria;Actinomycetales;Tsukamurellaceae;Tsukamurella;
OTU_6842	7.03313e-05	0.153846	0.0257928	0.00458659	0.13204	0.0876992	0.0322523	0.217086	Upper	M_mgpc	Bacteria;Proteobacteria;Betaproteobacteria;Burkholderiales;Burkholderiaceae;Polynucleobacter;
OTU_3179	7.05927e-05	0.179487	0.0258894	0.00461591	0.132187	0.0880105	0.0324224	0.217482	Upper	M_mgpc	Bacteria;Firmicutes;Bacilli;Bacillales;Bacillaceae_;Bacillus;
OTU_1487	7.55849e-05	0.230769	0.0277361	0.0051884	0.134977	0.093933	0.035701	0.224986	Upper	M_mgpc	Bacteria;Actinobacteria;Actinobacteria;Bifidobacteriales;Bifidobacteriaceae;Bifidobacterium;
OTU_6323	7.71204e-05	0.179487	0.0283045	0.00536925	0.135831	0.0957469	0.0367205	0.227269	Upper	M_mgpc	Bacteria;Proteobacteria;Deltaproteobacteria;Desulfobacterales;Desulfobulbaceae;Desulfotalea;
OTU_6599	8.65065e-05	0.179487	0.0317828	0.00652125	0.141012	0.106756	0.0430531	0.240981	Upper	M_mgpc	Bacteria;Proteobacteria;Gammaproteobacteria;Xanthomonadales;Sinobacteraceae;Nevskia;
OTU_3637	8.66755e-05	0.179487	0.0318455	0.0065427	0.141104	0.106953	0.0431686	0.241225	Upper	M_mgpc	Bacteria;Proteobacteria;Gammaproteobacteria;Pseudomonadales;Pseudomonadaceae;Pseudomonas;
OTU_3462	9.51709e-05	0.179487	0.0349994	0.00765157	0.145738	0.1168	0.0490309	0.25329	Upper	M_mgpc	Archaea;Euryarchaeota;Archaeoglobi;Archaeoglobales;Archaeoglobaceae;Geoglobus;
OTU_1155	9.67053e-05	0.230769	0.0355696	0.00785807	0.146569	0.118567	0.0501008	0.255437	Upper	M_mgpc	Bacteria;Proteobacteria;Betaproteobacteria;Neisseriales;Neisseriaceae;Neisseria;
OTU_4975	9.67053e-05	0.179487	0.0355696	0.00785807	0.146569	0.118567	0.0501008	0.255437	Upper	M_mgpc	Bacteria;Actinobacteria;Actinobacteria;Actinomycetales;Nakamurellaceae;Humicoccus;
OTU_6965	9.74908e-05	0.153846	0.0358616	0.0079645	0.146994	0.11947	0.0506498	0.256533	Upper	M_mgpc	Bacteria;Actinobacteria;Actinobacteria;Actinomycetales;Brevibacteriaceae;Brevibacterium;
OTU_2353	0.000105052	0.153846	0.0386742	0.0090131	0.151067	0.128117	0.0559733	0.266952	Upper	M_mgpc	Bacteria;Proteobacteria;Alphaproteobacteria;Rhodobacterales;Rhodobacteraceae;Celeribacter;
OTU_6577	0.000107989	0.205128	0.0397679	0.00943192	0.152639	0.131453	0.0580589	0.27094	Upper	M_mgpc	Bacteria;Proteobacteria;Gammaproteobacteria;Alteromonadales;Alteromonadaceae;Aestuariibacter;
OTU_832	0.000108581	0.282051	0.0399884	0.00951708	0.152955	0.132124	0.0584803	0.27174	Upper	M_mgpc	Bacteria;Tenericutes;Mollicutes;Mycoplasmatales;Mycoplasmataceae;Ureaplasma;
OTU_6812	0.000114675	0.230769	0.0422594	0.010408	0.156199	0.138999	0.0628376	0.279899	Upper	M_mgpc	Bacteria;Proteobacteria;Alphaproteobacteria;Sphingomonadales;Sphingomonadaceae;Sphingomonas;
OTU_4384	0.00012385	0.230769	0.0456833	0.011797	0.161044	0.149247	0.069458	0.291939	Upper	M_mgpc	Bacteria;Bacteroidetes;Flavobacteria;Flavobacteriales;Flavobacteriaceae;Polaribacter;
OTU_4948	0.000124618	0.205128	0.0459703	0.0119158	0.161448	0.1501	0.0700153	0.292934	Upper	M_mgpc	Bacteria;Proteobacteria;Gammaproteobacteria;Alteromonadales;Alteromonadaceae;Agarivorans;
OTU_7167	0.00012769	0.179487	0.0471178	0.0123945	0.163058	0.1535	0.072247	0.296893	Upper	M_mgpc	Bacteria;Firmicutes;Bacilli;Lactobacillales;Enterococcaceae;Enterococcus;
OTU_6523	0.00012858	0.230769	0.0474507	0.0125344	0.163524	0.154484	0.0728953	0.298035	Upper	M_mgpc	Archaea;Euryarchaeota;Methanomicrobia;Methanosarcinales;Methanosarcinaceae;Methanolobus;
OTU_2383	0.000128864	0.179487	0.0475569	0.0125791	0.163673	0.154797	0.073102	0.298399	Upper	M_mgpc	Bacteria;Proteobacteria;Gammaproteobacteria;Pasteurellales;Pasteurellaceae;Bibersteinia;
OTU_1402	0.000134533	0.179487	0.0496768	0.013482	0.16663	0.161028	0.0772398	0.305605	Upper	M_mgpc	Bacteria;Firmicutes;Clostridia;Clostridiales;Peptococcaceae_;Desulfotomaculum;
OTU_7235	0.000154225	0.25641	0.0570556	0.0167632	0.176783	0.182315	0.091727	0.329875	Upper	M_mgpc	Bacteria;Actinobacteria;Actinobacteria;Actinomycetales;Glycomycetaceae;Glycomyces;
OTU_1030	0.000155009	0.282051	0.0573499	0.0168983	0.177184	0.183152	0.0923068	0.330819	Upper	M_mgpc	Bacteria;Firmicutes;Clostridia;Clostridiales;Lachnospiraceae;Hespellia;
OTU_2541	0.000157748	0.179487	0.0583781	0.0173726	0.178581	0.186067	0.0943328	0.3341	Upper	M_mgpc	Bacteria;Firmicutes;Clostridia;Clostridiales;Clostridiales_Incertae_Sedis_XI;Anaerococcus;
OTU_6128	0.0001591	0.179487	0.0588859	0.0176082	0.17927	0.187502	0.0953338	0.335713	Upper	M_mgpc	Bacteria;Proteobacteria;Gammaproteobacteria;Aeromonadales;Aeromonadaceae;Aeromonas;
OTU_3202	0.000160725	0.205128	0.059496	0.0178925	0.180097	0.189223	0.0965366	0.337643	Upper	M_mgpc	Bacteria;Proteobacteria;Gammaproteobacteria;Aeromonadales;Aeromonadaceae;Aeromonas;
OTU_142	0.000166187	0.230769	0.0615486	0.0188581	0.182868	0.194983	0.100585	0.344081	Upper	M_mgpc	Bacteria;Tenericutes;Mollicutes;Mycoplasmatales;Mycoplasmataceae;Mycoplasma;
OTU_5888	0.000175346	0.205128	0.0649939	0.0205102	0.187489	0.20455	0.107383	0.354701	Upper	M_mgpc	Bacteria;Proteobacteria;Alphaproteobacteria;Rhizobiales;Phyllobacteriaceae;Mesorhizobium;
OTU_4984	0.000179649	0.205128	0.0666138	0.0213	0.189648	0.209004	0.110579	0.359615	Upper	M_mgpc	Bacteria;Firmicutes;Clostridia;Clostridiales;Peptococcaceae_;Peptococcus;
OTU_5929	0.000184824	0.25641	0.0685634	0.0222612	0.192237	0.214329	0.114424	0.365465	Upper	M_mgpc	Bacteria;Actinobacteria;Actinobacteria;Actinomycetales;Micrococcaceae;Rothia;
OTU_4807	0.000185001	0.25641	0.0686299	0.0222942	0.192325	0.21451	0.114555	0.365663	Upper	M_mgpc	Bacteria;Verrucomicrobia;Opitutae;Opitutales;Opitutaceae;Opitutus;
OTU_3249	0.000186804	0.307692	0.0693096	0.0226321	0.193224	0.216357	0.115895	0.367686	Upper	M_mgpc	Archaea;Euryarchaeota;Methanomicrobia;Methanomicrobiales;Methanomicrobiales_incertae_sedis;Methanocalculus;
OTU_3864	0.000189177	0.25641	0.0702041	0.0230789	0.194406	0.21878	0.117658	0.370335	Upper	M_mgpc	Bacteria;Tenericutes;Mollicutes;Mycoplasmatales;Mycoplasmataceae;Mycoplasma;
OTU_4898	0.000189962	0.282051	0.0705003	0.0232274	0.194797	0.219581	0.118242	0.371209	Upper	M_mgpc	Bacteria;Proteobacteria;Betaproteobacteria;Neisseriales;Neisseriaceae;Alysiella;
OTU_4060	0.000194869	0.25641	0.0723512	0.0241608	0.197233	0.224564	0.121887	0.376635	Upper	M_mgpc	Bacteria;Firmicutes;Negativicutes;Selenomonadales;Acidaminococcaceae;Acidaminococcus;
OTU_5356	0.000212301	0.25641	0.0789348	0.0275577	0.205823	0.242008	0.13482	0.395462	Upper	M_mgpc	Bacteria;Bacteroidetes;Bacteroidia;Bacteroidales;Rikenellaceae;Rikenella;
OTU_298	0.000212898	0.25641	0.0791603	0.0276761	0.206115	0.242598	0.135262	0.396095	Upper	M_mgpc	Bacteria;Proteobacteria;Gammaproteobacteria;Cardiobacteriales;Cardiobacteriaceae;Suttonella;
OTU_7047	0.000220713	0.307692	0.0821164	0.0292401	0.209933	0.250285	0.141046	0.404307	Upper	M_mgpc	Bacteria;Tenericutes;Mollicutes;Mycoplasmatales;Mycoplasmataceae;Mycoplasma;
OTU_7147	0.000221133	0.307692	0.0822752	0.0293247	0.210138	0.250696	0.141356	0.404745	Upper	M_mgpc	Bacteria;Actinobacteria;Actinobacteria;Actinomycetales;Micrococcaceae;Nesterenkonia;
OTU_2100	0.000228507	0.230769	0.0850663	0.0308224	0.213722	0.257873	0.146801	0.412367	Upper	M_mgpc	Bacteria;Proteobacteria;Gammaproteobacteria;Xanthomonadales;Xanthomonadaceae;Aquimonas;
OTU_5788	0.000231981	0.282051	0.0863821	0.0315349	0.215405	0.261231	0.149362	0.415919	Upper	M_mgpc	Bacteria;Proteobacteria;Deltaproteobacteria;Desulfovibrionales;Desulfohalobiaceae;Desulfohalobium;
OTU_1530	0.000235828	0.230769	0.0878398	0.0323291	0.217265	0.264932	0.152196	0.419824	Upper	M_mgpc	Bacteria;Tenericutes;Mollicutes;Mycoplasmatales;Mycoplasmataceae;Mycoplasma;
OTU_3712	0.0002407	0.230769	0.0896862	0.0333421	0.219613	0.269592	0.155777	0.424726	Upper	M_mgpc	Bacteria;Tenericutes;Mollicutes;Mycoplasmatales;Mycoplasmataceae;Mycoplasma;
OTU_1094	0.000240976	0.25641	0.0897908	0.0333997	0.219746	0.269855	0.15598	0.425002	Upper	M_mgpc	Bacteria;Bacteroidetes;Bacteroidia;Bacteroidales;Porphyromonadaceae;Paludibacter;
OTU_5449	0.000249817	0.230769	0.0931437	0.0352595	0.223991	0.278232	0.162463	0.433772	Upper	M_mgpc	Bacteria;Firmicutes;Clostridia;Clostridiales;Clostridiaceae_;Tindallia;
OTU_3834	0.000259737	0.230769	0.0969086	0.0373771	0.228728	0.287518	0.169708	0.443433	Upper	M_mgpc	Bacteria;Proteobacteria;Gammaproteobacteria;Pseudomonadales;Pseudomonadaceae;Pseudomonas;
OTU_1783	0.000261621	0.25641	0.0976241	0.0377829	0.229625	0.289268	0.171081	0.445247	Upper	M_mgpc	Bacteria;Bacteroidetes;Flavobacteria;Flavobacteriales;Flavobacteriaceae;Robiginitalea;
OTU_5488	0.000265255	0.25641	0.0990041	0.0385686	0.231352	0.292632	0.173724	0.448727	Upper	M_mgpc	Bacteria;Actinobacteria;Actinobacteria;Acidimicrobiales;Iamiaceae;Iamia;
OTU_4215	0.000280351	0.307692	0.104741	0.0418761	0.238489	0.306434	0.184656	0.462925	Upper	M_mgpc	Bacteria;Proteobacteria;Gammaproteobacteria;Oceanospirillales;Oceanospirillaceae;Reinekea;
OTU_977	0.000280397	0.307692	0.104759	0.0418863	0.238511	0.306476	0.18469	0.462968	Upper	M_mgpc	Bacteria;Verrucomicrobia;Opitutae;Opitutales;Opitutaceae;Opitutus;
OTU_5476	0.000294123	0.384615	0.10998	0.0449515	0.244951	0.318791	0.194554	0.475526	Upper	M_mgpc	Bacteria;Proteobacteria;Alphaproteobacteria;Rhizobiales;Hyphomicrobiaceae;Devosia;
OTU_4358	0.000303979	0.25641	0.113731	0.047185	0.249548	0.3275	0.201589	0.484345	Upper	M_mgpc	Bacteria;Actinobacteria;Actinobacteria;Actinomycetales;Acidothermaceae;Acidothermus;
OTU_3172	0.000312624	0.282051	0.117023	0.0491656	0.253562	0.335047	0.207726	0.491949	Upper	M_mgpc	Bacteria;Tenericutes;Mollicutes;Mycoplasmatales;Mycoplasmataceae;Mycoplasma;
OTU_7052	0.000312844	0.282051	0.117107	0.0492162	0.253663	0.335238	0.207882	0.492141	Upper	M_mgpc	Bacteria;Tenericutes;Mollicutes;Mycoplasmatales;Mycoplasmataceae;Mycoplasma;
OTU_2722	0.00031443	0.282051	0.117711	0.0495818	0.254398	0.336613	0.209004	0.493522	Upper	M_mgpc	Bacteria;Tenericutes;Mollicutes;Mycoplasmatales;Mycoplasmataceae;Mycoplasma;
OTU_4895	0.000324247	0.282051	0.121451	0.0518584	0.25893	0.345059	0.215924	0.501981	Upper	M_mgpc	Bacteria;Proteobacteria;Alphaproteobacteria;Rhizobiales;Rhizobiaceae;Rhizobium;
OTU_2967	0.000329296	0.333333	0.123375	0.0530389	0.261253	0.349362	0.219466	0.506273	Upper	M_mgpc	Bacteria;Fusobacteria.ph;Fusobacteria.cl;Fusobacteriales;Fusobacteriaceae;Fusobacterium;
OTU_6121	0.000332569	0.384615	0.124623	0.0538075	0.262756	0.352137	0.221756	0.509034	Upper	M_mgpc	Bacteria;Proteobacteria;Betaproteobacteria;Burkholderiales;Comamonadaceae;Comamonas;
OTU_2864	0.000338901	0.307692	0.127036	0.0553014	0.265656	0.35747	0.226172	0.514328	Upper	M_mgpc	Bacteria;Bacteroidetes;Flavobacteria;Flavobacteriales;Flavobacteriaceae;Lutimonas;
OTU_6822	0.000343456	0.307692	0.128773	0.0563818	0.267737	0.361278	0.229336	0.518098	Upper	M_mgpc	Bacteria;Lentisphaerae;Lentisphaeria;Lentisphaerales;Lentisphaeraceae;Lentisphaera;
OTU_958	0.00034523	0.384615	0.129449	0.0568041	0.268547	0.362756	0.230566	0.519559	Upper	M_mgpc	Bacteria;Firmicutes;Bacilli;Bacillales;Bacillaceae_;Aeribacillus;
OTU_3632	0.00036759	0.282051	0.137976	0.0621853	0.278691	0.381089	0.245934	0.537568	Upper	M_mgpc	Bacteria;Proteobacteria;Gammaproteobacteria;Pseudomonadales;Pseudomonadaceae;Pseudomonas;
OTU_1325	0.000369572	0.358974	0.138732	0.0626676	0.279585	0.382688	0.247284	0.539129	Upper	M_mgpc	Bacteria;Actinobacteria;Actinobacteria;Actinomycetales;Corynebacteriaceae;Corynebacterium;
OTU_4149	0.00039717	0.307692	0.14926	0.0694662	0.291953	0.404533	0.265877	0.56031	Upper	M_mgpc	Bacteria;Bacteroidetes;Flavobacteria;Flavobacteriales;Flavobacteriaceae;Polaribacter;
OTU_2724	0.000399099	0.307692	0.149996	0.0699471	0.292812	0.406031	0.267161	0.561752	Upper	M_mgpc	Bacteria;Proteobacteria;Betaproteobacteria;Methylophilales;Methylophilaceae;Methylotenera;
OTU_5284	0.000407358	0.410256	0.153146	0.0720139	0.296481	0.412401	0.27264	0.567871	Upper	M_mgpc	Bacteria;Firmicutes;Bacilli;Lactobacillales;Streptococcaceae;Streptococcus;
OTU_5876	0.000410158	0.307692	0.154214	0.0727174	0.297722	0.414545	0.27449	0.569926	Upper	M_mgpc	Bacteria;Tenericutes;Mollicutes;Mycoplasmatales;Mycoplasmataceae;Mycoplasma;
OTU_5665	0.000416063	0.333333	0.156466	0.0742057	0.300334	0.419041	0.278376	0.574225	Upper	M_mgpc	Bacteria;Proteobacteria;Alphaproteobacteria;Rhizobiales;Rhodobiaceae;Parvibaculum;
OTU_4485	0.000422911	0.307692	0.159078	0.0759396	0.303355	0.424212	0.282859	0.579155	Upper	M_mgpc	Bacteria;Verrucomicrobia;Verrucomicrobiae;Verrucomicrobiales;Verrucomicrobiaceae;Luteolibacter;
OTU_1733	0.000431699	0.307692	0.162429	0.0781769	0.307218	0.43078	0.288577	0.585397	Upper	M_mgpc	Bacteria;Firmicutes;Clostridia;Clostridiales;Peptococcaceae_;Desulfotomaculum;
OTU_3683	0.000448103	0.358974	0.168681	0.082388	0.314391	0.442841	0.299138	0.596795	Upper	M_mgpc	Bacteria;Proteobacteria;Gammaproteobacteria;Pseudomonadales;Pseudomonadaceae;Pseudomonas;
OTU_3975	0.00045428	0.358974	0.171035	0.0839852	0.31708	0.447316	0.303077	0.601004	Upper	M_mgpc	Bacteria;Proteobacteria;Alphaproteobacteria;Rhodobacterales;Rhodobacteraceae;Haematobacter;
OTU_6414	0.000464998	0.358974	0.175118	0.0867707	0.321727	0.454996	0.309863	0.608201	Upper	M_mgpc	Archaea;Euryarchaeota;Thermoplasmata;Thermoplasmatales;Thermoplasmatales_incertae_sedis;Thermogymnomonas;
OTU_442	0.000474076	0.410256	0.178574	0.0891438	0.325647	0.461418	0.315562	0.614193	Upper	M_mgpc	Bacteria;Chlamydiae;Chlamydiae;Chlamydiales;Chlamydiaceae;Chlamydophila;
OTU_1465	0.000488088	0.333333	0.183907	0.0928305	0.331669	0.471182	0.32427	0.623261	Upper	M_mgpc	Bacteria;Bacteroidetes;Flavobacteria;Flavobacteriales;Flavobacteriaceae;Capnocytophaga;
OTU_3323	0.000509232	0.384615	0.191946	0.098446	0.34069	0.485581	0.337209	0.63654	Upper	M_mgpc	Bacteria;Chloroflexi.ph;Caldilineae;Caldilineales;Caldilineaceae;Caldilinea;
OTU_2466	0.000546173	0.358974	0.205963	0.108395	0.356262	0.509804	0.359229	0.658621	Upper	M_mgpc	Bacteria;Proteobacteria;Alphaproteobacteria;Rhodobacterales;Rhodobacteraceae;Phaeobacter;
OTU_4041	0.000580156	0.512821	0.218821	0.117688	0.370379	0.53108	0.378835	0.677752	Upper	M_mgpc	Bacteria;Verrucomicrobia;Opitutae;Puniceicoccales;Puniceicoccaceae;Coraliomargarita;
OTU_3608	0.000623883	0.487179	0.235302	0.129818	0.388255	0.557105	0.403154	0.700815	Upper	M_mgpc	Bacteria;Bacteroidetes;Flavobacteria;Flavobacteriales;Flavobacteriaceae;Gaetbulibacter;
OTU_5844	0.000624393	0.512821	0.235493	0.12996	0.388462	0.557399	0.403431	0.701074	Upper	M_mgpc	Bacteria;Proteobacteria;Gammaproteobacteria;Vibrionales;Vibrionaceae;Vibrio;
OTU_5092	0.000649327	0.435897	0.244854	0.136954	0.39851	0.571578	0.416841	0.713479	Upper	M_mgpc	Bacteria;Bacteroidetes;Flavobacteria;Flavobacteriales;Cryomorphaceae;Wandonia;
OTU_4089	0.0006502	0.589744	0.245181	0.1372	0.398859	0.572066	0.417305	0.713904	Upper	M_mgpc	Bacteria;Gemmatimonadetes;Gemmatimonadetes;Gemmatimonadales;Gemmatimonadaceae;Gemmatimonas;
OTU_4049	0.000711236	0.564103	0.267958	0.15452	0.423009	0.604852	0.448755	0.742145	Upper	M_mgpc	Bacteria;Actinobacteria;Actinobacteria;Actinomycetales;Propionibacteriaceae;Propionibacterium;
OTU_6438	0.000724352	0.615385	0.272826	0.158273	0.428118	0.611562	0.455268	0.747849	Upper	M_mgpc	Bacteria;Firmicutes;Clostridia;Clostridiales;Lachnospiraceae;Hespellia;
OTU_5005	0.000732218	0.589744	0.27574	0.160529	0.431169	0.615532	0.459134	0.751211	Upper	M_mgpc	Bacteria;Proteobacteria;Gammaproteobacteria;Pseudomonadales;Pseudomonadaceae;Pseudomonas;
OTU_3533	0.000741498	0.641026	0.279173	0.163194	0.434754	0.620163	0.463656	0.755121	Upper	M_mgpc	Bacteria;Actinobacteria;Actinobacteria;Actinomycetales;Micrococcaceae;Arthrobacter;
OTU_141	0.000752691	0.512821	0.283308	0.166415	0.43906	0.625675	0.469054	0.759759	Upper	M_mgpc	Bacteria;Bacteroidetes;Flavobacteria;Flavobacteriales;Flavobacteriaceae;Chryseobacterium;
OTU_6459	0.000762347	0.615385	0.286867	0.169198	0.442758	0.630366	0.473661	0.763692	Upper	M_mgpc	Bacteria;Actinobacteria;Actinobacteria;Actinomycetales;Glycomycetaceae;Glycomyces;
OTU_6465	0.000762862	0.615385	0.287057	0.169347	0.442955	0.630615	0.473906	0.7639	Upper	M_mgpc	Bacteria;Proteobacteria;Gammaproteobacteria;Vibrionales;Vibrionaceae;Salinivibrio;
OTU_6838	0.000775862	0.564103	0.29184	0.173101	0.447908	0.636833	0.480035	0.769092	Upper	M_mgpc	Archaea;Euryarchaeota;Methanobacteria;Methanobacteriales;Methanobacteriaceae;Methanothermobacter;
OTU_6047	0.00077762	0.615385	0.292486	0.173609	0.448576	0.637666	0.480858	0.769785	Upper	M_mgpc	Bacteria;Proteobacteria;Betaproteobacteria;Neisseriales;Neisseriaceae;Laribacter;
OTU_6434	0.000780913	0.589744	0.293695	0.174562	0.449826	0.639221	0.482395	0.771079	Upper	M_mgpc	Bacteria;Firmicutes;Bacilli;Lactobacillales;Leuconostocaceae;Weissella;
OTU_6417	0.00078195	0.538462	0.294076	0.174862	0.450219	0.639709	0.482879	0.771485	Upper	M_mgpc	Bacteria;Firmicutes;Clostridia;Clostridiales;Clostridiales_Incertae_Sedis_XVII;Sulfobacillus;
OTU_6853	0.000782744	0.564103	0.294367	0.175092	0.45052	0.640083	0.483248	0.771796	Upper	M_mgpc	Bacteria;Firmicutes;Clostridia;Clostridiales;Clostridiales_Incertae_Sedis_XI;Peptoniphilus;
OTU_5415	0.000794353	0.564103	0.298623	0.178454	0.454906	0.645498	0.488616	0.776288	Upper	M_mgpc	Bacteria;Proteobacteria;Alphaproteobacteria;Rhodospirillales;Rhodospirillaceae;Nisaea;
OTU_5831	0.000801587	0.615385	0.30127	0.180551	0.457629	0.648832	0.49193	0.779044	Upper	M_mgpc	Bacteria;Proteobacteria;Alphaproteobacteria;Rhodobacterales;Rhodobacteraceae;Sulfitobacter;
OTU_4070	0.000807799	0.564103	0.303541	0.182354	0.45996	0.651669	0.494755	0.781384	Upper	M_mgpc	Bacteria;Tenericutes;Mollicutes;Mycoplasmatales;Mycoplasmataceae;Mycoplasma;
OTU_2899	0.000808608	0.641026	0.303836	0.182589	0.460263	0.652037	0.495122	0.781687	Upper	M_mgpc	Bacteria;Proteobacteria;Gammaproteobacteria;Xanthomonadales;Sinobacteraceae;Hydrocarboniphaga;
OTU_6467	0.000815398	0.615385	0.306315	0.184561	0.462803	0.65511	0.498188	0.784215	Upper	M_mgpc	Bacteria;Bacteroidetes;Bacteroidia;Bacteroidales;Porphyromonadaceae;Dysgonomonas;
OTU_5445	0.000824173	0.615385	0.309512	0.187112	0.466073	0.65904	0.502118	0.78744	Upper	M_mgpc	Bacteria;Armatimonadetes;Armatimonadia;Armatimonadales;Armatimonadaceae;Armatimonas/Armatimonadetes_gp;
OTU_2487	0.000824448	0.564103	0.309612	0.187192	0.466176	0.659162	0.502241	0.78754	Upper	M_mgpc	Bacteria;Tenericutes;Mollicutes;Mycoplasmatales;Mycoplasmataceae;Mycoplasma;
OTU_6413	0.000834532	0.589744	0.31328	0.190127	0.469918	0.663622	0.506713	0.791187	Upper	M_mgpc	Bacteria;Fusobacteria.ph;Fusobacteria.cl;Fusobacteriales;Leptotrichiaceae;Streptobacillus;
OTU_4064	0.000846401	0.615385	0.317587	0.193585	0.474303	0.668796	0.511918	0.795403	Upper	M_mgpc	Bacteria;Bacteroidetes;Bacteroidia;Bacteroidales;Bacteroidaceae;Bacteroides;
OTU_5992	0.000846639	0.615385	0.317673	0.193654	0.47439	0.668899	0.512022	0.795487	Upper	M_mgpc	Archaea;Euryarchaeota;Halobacteria;Halobacteriales;Halobacteriaceae;Haladaptatus;
OTU_3747	0.000850644	0.615385	0.319124	0.194822	0.475864	0.670626	0.513763	0.796891	Upper	M_mgpc	Bacteria;Firmicutes;Bacilli;Lactobacillales;Lactobacillaceae;Pediococcus;
OTU_6609	0.000853233	0.615385	0.320062	0.195577	0.476816	0.671739	0.514885	0.797793	Upper	M_mgpc	Bacteria;Proteobacteria;Gammaproteobacteria;Alteromonadales;Alteromonadaceae;Haliea;
OTU_6177	0.000856502	0.615385	0.321244	0.19653	0.478015	0.673137	0.516298	0.798927	Upper	M_mgpc	Bacteria;Firmicutes;Bacilli;Bacillales;Bacillaceae_;Oceanobacillus;
OTU_4053	0.000856512	0.641026	0.321248	0.196533	0.478019	0.673141	0.516302	0.79893	Upper	M_mgpc	Archaea;Euryarchaeota;Halobacteria;Halobacteriales;Halobacteriaceae;Halorubrum;
OTU_6833	0.000872018	0.641026	0.326847	0.20106	0.483686	0.679695	0.522937	0.804227	Upper	M_mgpc	Bacteria;Bacteroidetes;Bacteroidia;Bacteroidales;Prevotellaceae;Prevotella;
OTU_5013	0.000873156	0.641026	0.327257	0.201392	0.4841	0.68017	0.52342	0.80461	Upper	M_mgpc	Bacteria;Deferribacteres;Deferribacteres;Deferribacterales;Deferribacteraceae;Calditerrivibrio;
OTU_2467	0.000876725	0.641026	0.328542	0.202435	0.485398	0.681658	0.52493	0.805808	Upper	M_mgpc	Bacteria;Spirochaetes;Spirochaetes;Spirochaetales;Leptospiraceae;Leptospira;
OTU_3453	0.000881338	0.641026	0.330203	0.203783	0.487073	0.68357	0.526874	0.807346	Upper	M_mgpc	Bacteria;Firmicutes;Clostridia;Clostridiales;Peptococcaceae_;Peptococcus;
OTU_3429	0.00088497	0.615385	0.331508	0.204844	0.488389	0.685067	0.528398	0.808548	Upper	M_mgpc	Bacteria;Firmicutes;Bacilli;Lactobacillales;Lactobacillaceae;Lactobacillus;
OTU_5006	0.000885403	0.512821	0.331664	0.204971	0.488546	0.685246	0.528579	0.808691	Upper	M_mgpc	Bacteria;Proteobacteria;Gammaproteobacteria;Alteromonadales;Alteromonadaceae;Haliea;
OTU_6591	0.000887055	0.641026	0.332258	0.205454	0.489143	0.685924	0.52927	0.809235	Upper	M_mgpc	Bacteria;Proteobacteria;Betaproteobacteria;Burkholderiales;Oxalobacteraceae;Naxibacter;
OTU_268	0.000889627	0.641026	0.333181	0.206206	0.490073	0.686977	0.530344	0.81008	Upper	M_mgpc	Bacteria;Firmicutes;Negativicutes;Selenomonadales;Veillonellaceae;Selenomonas;
OTU_3325	0.000890168	0.641026	0.333376	0.206364	0.490269	0.687199	0.530569	0.810257	Upper	M_mgpc	Bacteria;Proteobacteria;Gammaproteobacteria;Aeromonadales;Succinivibrionaceae;Anaerobiospirillum;
OTU_5418	0.000895394	0.615385	0.335251	0.207893	0.492154	0.689327	0.532741	0.81196	Upper	M_mgpc	Bacteria;Bacteroidetes;Flavobacteria;Flavobacteriales;Flavobacteriaceae;Myroides;
OTU_5016	0.000902463	0.641026	0.337784	0.209961	0.494698	0.692182	0.535659	0.81424	Upper	M_mgpc	Bacteria;Proteobacteria;Gammaproteobacteria;Chromatiales;Halothiobacillaceae;Halothiobacillus;
OTU_5412	0.00090249	0.589744	0.337793	0.209968	0.494707	0.692193	0.53567	0.814249	Upper	M_mgpc	Bacteria;Gemmatimonadetes;Gemmatimonadetes;Gemmatimonadales;Gemmatimonadaceae;Gemmatimonas;
OTU_2470	0.00090332	0.615385	0.33809	0.210211	0.495005	0.692526	0.536011	0.814515	Upper	M_mgpc	Bacteria;Proteobacteria;Deltaproteobacteria;Desulfuromonadales;Desulfuromonadaceae;Pelobacter;
OTU_6568	0.000904828	0.615385	0.33863	0.210653	0.495547	0.693131	0.53663	0.814997	Upper	M_mgpc	Bacteria;Tenericutes;Mollicutes;Mycoplasmatales;Mycoplasmataceae;Mycoplasma;
OTU_5840	0.000908205	0.615385	0.339838	0.211641	0.496757	0.694482	0.538013	0.816073	Upper	M_mgpc	Bacteria;Tenericutes;Mollicutes;Mycoplasmatales;Mycoplasmataceae;Mycoplasma;
OTU_3436	0.00090904	0.641026	0.340137	0.211885	0.497057	0.694815	0.538355	0.816338	Upper	M_mgpc	Bacteria;Bacteroidetes;Bacteroidia;Bacteroidales;Prevotellaceae;Prevotella;
OTU_3434	0.000913912	0.615385	0.341877	0.213311	0.498799	0.696751	0.54034	0.817878	Upper	M_mgpc	Bacteria;Proteobacteria;Gammaproteobacteria;Alteromonadales;Colwelliaceae;Colwellia;
OTU_1313	0.00091738	0.641026	0.343115	0.214327	0.500038	0.698122	0.541747	0.818966	Upper	M_mgpc	Bacteria;Actinobacteria;Actinobacteria;Actinomycetales;Dermacoccaceae;Kytococcus;
OTU_5001	0.000922784	0.641026	0.345041	0.215909	0.501963	0.700245	0.543929	0.82065	Upper	M_mgpc	Bacteria;Proteobacteria;Betaproteobacteria;Burkholderiales;Alcaligenaceae;Advenella;
OTU_2941	0.000923649	0.641026	0.34535	0.216162	0.502271	0.700583	0.544277	0.820918	Upper	M_mgpc	Bacteria;Proteobacteria;Gammaproteobacteria;Pseudomonadales;Pseudomonadaceae;Azomonas;
OTU_5417	0.000925903	0.641026	0.346152	0.216823	0.503072	0.701463	0.545183	0.821615	Upper	M_mgpc	Bacteria;Proteobacteria;Gammaproteobacteria;Thiotrichales;Piscirickettsiaceae;Piscirickettsia;
OTU_3316	0.000926712	0.589744	0.34644	0.21706	0.50336	0.701779	0.545507	0.821864	Upper	M_mgpc	Bacteria;Actinobacteria;Actinobacteria;Actinomycetales;Micrococcaceae;Rothia;
OTU_314	0.000929107	0.641026	0.347293	0.217761	0.50421	0.70271	0.546467	0.822601	Upper	M_mgpc	Bacteria;Proteobacteria;Gammaproteobacteria;Pseudomonadales;Pseudomonadaceae;Azomonas;
OTU_3738	0.000933935	0.589744	0.349009	0.219175	0.505921	0.704579	0.548393	0.824077	Upper	M_mgpc	Bacteria;Bacteroidetes;Bacteroidia;Bacteroidales;Porphyromonadaceae;Parabacteroides;
OTU_2940	0.000935209	0.641026	0.349462	0.219549	0.506372	0.705071	0.5489	0.824465	Upper	M_mgpc	Bacteria;Firmicutes;Clostridia;Clostridiales;Peptococcaceae_;Peptococcus;
OTU_331	0.000935298	0.641026	0.349494	0.219575	0.506404	0.705105	0.548935	0.824492	Upper	M_mgpc	Bacteria;Proteobacteria;Deltaproteobacteria;Desulfobacterales;Desulfobacteraceae;Desulfatirhabdium;
OTU_3532	0.00094048	0.589744	0.351333	0.221093	0.508235	0.707094	0.55099	0.82606	Upper	M_mgpc	Bacteria;Firmicutes;Bacilli;Bacillales;Bacillales_incertae_sedis;Caldalkalibacillus;
OTU_3754	0.000944344	0.589744	0.352704	0.222225	0.509597	0.708569	0.552514	0.82722	Upper	M_mgpc	Bacteria;Thermotogae;Thermotogae;Thermotogales;Thermotogaceae;Geotoga;
OTU_2471	0.000944818	0.641026	0.352872	0.222364	0.509764	0.708749	0.5527	0.827362	Upper	M_mgpc	Bacteria;Proteobacteria;Deltaproteobacteria;Desulfovibrionales;Desulfovibrionaceae;Desulfovibrio;
OTU_5014	0.000945769	0.641026	0.353209	0.222643	0.510099	0.709111	0.553074	0.827646	Upper	M_mgpc	Bacteria;Bacteroidetes;Bacteroidia;Bacteroidales;Porphyromonadaceae;Petrimonas;
OTU_274	0.000946672	0.641026	0.353529	0.222907	0.510417	0.709454	0.553429	0.827916	Upper	M_mgpc	Bacteria;Firmicutes;Bacilli;Lactobacillales;Lactobacillaceae;Pediococcus;
OTU_2871	0.00094847	0.615385	0.354165	0.223434	0.51105	0.710135	0.554135	0.828451	Upper	M_mgpc	Bacteria;Firmicutes;Clostridia;Clostridiales;Peptococcaceae_;Peptococcus;
OTU_2874	0.00094861	0.641026	0.354215	0.223475	0.511099	0.710188	0.55419	0.828493	Upper	M_mgpc	Archaea;Euryarchaeota;Halobacteria;Halobacteriales;Halobacteriaceae;Natronorubrum;
OTU_3412	0.000949087	0.564103	0.354384	0.223615	0.511267	0.710369	0.554377	0.828635	Upper	M_mgpc	Bacteria;Tenericutes;Mollicutes;Entomoplasmatales;Entomoplasmataceae;Mesoplasma;
OTU_2900	0.000950858	0.615385	0.355011	0.224134	0.511889	0.711038	0.55507	0.82916	Upper	M_mgpc	Archaea;Euryarchaeota;Archaeoglobi;Archaeoglobales;Archaeoglobaceae;Geoglobus;
OTU_2907	0.000954106	0.615385	0.35616	0.225086	0.513029	0.712261	0.556338	0.830119	Upper	M_mgpc	Bacteria;Proteobacteria;Gammaproteobacteria;Alteromonadales;Pseudoalteromonadaceae;Algicola;
OTU_5492	0.000955342	0.641026	0.356597	0.225448	0.513463	0.712726	0.556819	0.830483	Upper	M_mgpc	Bacteria;Proteobacteria;Alphaproteobacteria;Rhizobiales;Methylobacteriaceae;Methylobacterium;
OTU_266	0.000955377	0.641026	0.356609	0.225458	0.513475	0.712739	0.556833	0.830493	Upper	M_mgpc	Bacteria;Tenericutes;Mollicutes;Mycoplasmatales;Mycoplasmataceae;Mycoplasma;
OTU_6460	0.000957078	0.589744	0.357211	0.225957	0.514071	0.713376	0.557495	0.830993	Upper	M_mgpc	Bacteria;Proteobacteria;Betaproteobacteria;Burkholderiales;Oxalobacteraceae;Herminiimonas;
OTU_6435	0.000959129	0.615385	0.357935	0.226558	0.514789	0.714143	0.55829	0.831593	Upper	M_mgpc	Bacteria;Firmicutes;Bacilli;Bacillales;Paenibacillaceae_;Thermobacillus;
OTU_261	0.000963313	0.538462	0.359412	0.227784	0.516252	0.715701	0.559909	0.832811	Upper	M_mgpc	Bacteria;Tenericutes;Mollicutes;Mycoplasmatales;Mycoplasmataceae;Mycoplasma;
OTU_5841	0.000970328	0.641026	0.361885	0.229841	0.518698	0.718295	0.562607	0.834835	Upper	M_mgpc	Bacteria;Bacteroidetes;Sphingobacteria;Sphingobacteriales;Cytophagaceae;Emticicia;
OTU_1355	0.000971793	0.615385	0.362401	0.23027	0.519207	0.718833	0.563168	0.835254	Upper	M_mgpc	Archaea;Euryarchaeota;Halobacteria;Halobacteriales;Halobacteriaceae;Haladaptatus;
OTU_332	0.000974005	0.615385	0.363179	0.230918	0.519976	0.719644	0.564013	0.835886	Upper	M_mgpc	Bacteria;Proteobacteria;Gammaproteobacteria;Xanthomonadales;Xanthomonadaceae;Stenotrophomonas;
OTU_336	0.000974787	0.615385	0.363454	0.231147	0.520248	0.719931	0.564311	0.836109	Upper	M_mgpc	Bacteria;Firmicutes;Bacilli;Bacillales;Listeriaceae;Listeria;
OTU_6594	0.000975105	0.641026	0.363566	0.231241	0.520359	0.720047	0.564433	0.836199	Upper	M_mgpc	Bacteria;Proteobacteria;Alphaproteobacteria;Sphingomonadales;Sphingomonadaceae;Sphingomonas;
OTU_6832	0.000976767	0.589744	0.36415	0.231728	0.520936	0.720654	0.565066	0.836672	Upper	M_mgpc	Bacteria;Proteobacteria;Betaproteobacteria;Burkholderiales;Burkholderiaceae;Polynucleobacter;
OTU_6621	0.000979213	0.641026	0.36501	0.232445	0.521784	0.721545	0.565995	0.837364	Upper	M_mgpc	Bacteria;Firmicutes;Clostridia;Clostridiales;Heliobacteriaceae;Heliobacterium;
OTU_2478	0.000979859	0.615385	0.365237	0.232634	0.522008	0.72178	0.56624	0.837547	Upper	M_mgpc	Bacteria;Proteobacteria;Betaproteobacteria;Rhodocyclales;Rhodocyclaceae;Propionivibrio;
OTU_3330	0.00098421	0.589744	0.366765	0.23391	0.523514	0.723357	0.567887	0.838771	Upper	M_mgpc	Bacteria;Tenericutes;Mollicutes;Mycoplasmatales;Mycoplasmataceae;Mycoplasma;
OTU_2872	0.000986253	0.564103	0.367482	0.234508	0.52422	0.724094	0.568658	0.839343	Upper	M_mgpc	Bacteria;Tenericutes;Mollicutes;Mycoplasmatales;Mycoplasmataceae;Mycoplasma;
OTU_4067	0.00098631	0.564103	0.367502	0.234525	0.52424	0.724114	0.568679	0.839358	Upper	M_mgpc	Bacteria;Bacteroidetes;Flavobacteria;Flavobacteriales;Cryomorphaceae;Lishizhenia;
OTU_5017	0.000987781	0.615385	0.368018	0.234956	0.524748	0.724644	0.569233	0.839769	Upper	M_mgpc	Bacteria;Firmicutes;Negativicutes;Selenomonadales;Veillonellaceae;Dendrosporobacter;
OTU_6415	0.000988627	0.589744	0.368314	0.235204	0.52504	0.724948	0.569551	0.840005	Upper	M_mgpc	Bacteria;Bacteroidetes;Flavobacteria;Flavobacteriales;Flavobacteriaceae;Aquimarina;
OTU_3431	0.000990489	0.641026	0.368967	0.23575	0.525682	0.725617	0.570251	0.840522	Upper	M_mgpc	Bacteria;Tenericutes;Mollicutes;Mycoplasmatales;Mycoplasmataceae;Mycoplasma;
OTU_6468	0.000991451	0.615385	0.369304	0.236032	0.526014	0.725961	0.570611	0.840789	Upper	M_mgpc	Bacteria;Tenericutes;Mollicutes;Entomoplasmatales;Spiroplasmataceae;Spiroplasma;
OTU_3753	0.000991627	0.615385	0.369365	0.236083	0.526074	0.726024	0.570677	0.840837	Upper	M_mgpc	Bacteria;Tenericutes;Mollicutes;Mycoplasmatales;Mycoplasmataceae;Mycoplasma;
OTU_3269	0.000993112	0.641026	0.369885	0.236519	0.526586	0.726555	0.571233	0.841248	Upper	M_mgpc	Bacteria;Bacteroidetes;Bacteroidia;Bacteroidales;Rikenellaceae;Alistipes;
OTU_6433	0.000996949	0.641026	0.371228	0.237643	0.527906	0.727922	0.572666	0.842305	Upper	M_mgpc	Bacteria;Proteobacteria;Gammaproteobacteria;Pseudomonadales;Pseudomonadaceae;Pseudomonas;
OTU_4040	0.000998063	0.641026	0.371617	0.237969	0.528289	0.728318	0.57308	0.84261	Upper	M_mgpc	Bacteria;Firmicutes;Negativicutes;Selenomonadales;Acidaminococcaceae;Phascolarctobacterium;
OTU_4011	0.00100727	0.564103	0.374834	0.240669	0.531446	0.731567	0.576492	0.845115	Upper	M_mgpc	Bacteria;Actinobacteria;Actinobacteria;Actinomycetales;Cryptosporangiaceae;Cryptosporangium;
OTU_3265	0.00100745	0.589744	0.374897	0.240721	0.531508	0.73163	0.576557	0.845163	Upper	M_mgpc	Bacteria;Firmicutes;Bacilli;Bacillales;Paenibacillaceae_;Paenibacillus;
OTU_275	0.00101589	0.641026	0.377837	0.243194	0.534388	0.734572	0.579653	0.847424	Upper	M_mgpc	Bacteria;Bacteroidetes;Bacteroidia;Bacteroidales;Porphyromonadaceae;Parabacteroides;
OTU_2912	0.00101713	0.615385	0.378269	0.243558	0.534811	0.735002	0.580107	0.847754	Upper	M_mgpc	Bacteria;Firmicutes;Clostridia;Clostridiales;Clostridiales_Incertae_Sedis_XIII;Mogibacterium;
OTU_6620	0.00101837	0.641026	0.378701	0.243921	0.535233	0.735432	0.580559	0.848083	Upper	M_mgpc	Bacteria;Proteobacteria;Gammaproteobacteria;Thiotrichales;Thiotrichaceae;Thiothrix;
OTU_4054	0.00102153	0.641026	0.379797	0.244845	0.536305	0.736519	0.581706	0.848917	Upper	M_mgpc	Bacteria;Bacteroidetes;Sphingobacteria;Sphingobacteriales;Cyclobacteriaceae;Fontibacter;
OTU_2485	0.00102362	0.564103	0.380523	0.245457	0.537015	0.737238	0.582464	0.849467	Upper	M_mgpc	Bacteria;Proteobacteria;Gammaproteobacteria;Chromatiales;Chromatiaceae;Marichromatium;
OTU_6046	0.0010264	0.615385	0.381489	0.246272	0.537959	0.738191	0.583471	0.850196	Upper	M_mgpc	Bacteria;Proteobacteria;Gammaproteobacteria;Vibrionales;Vibrionaceae;Vibrio;
OTU_3435	0.00103023	0.641026	0.382818	0.247394	0.539256	0.739498	0.584851	0.851195	Upper	M_mgpc	Bacteria;Firmicutes;Bacilli;Lactobacillales;Lactobacillaceae;Lactobacillus;
OTU_5833	0.00103033	0.589744	0.382851	0.247422	0.539289	0.739531	0.584886	0.85122	Upper	M_mgpc	Bacteria;Proteobacteria;Gammaproteobacteria;Alteromonadales;Alteromonadaceae;Alteromonas;
OTU_3752	0.00103579	0.615385	0.384745	0.249023	0.541135	0.741384	0.586847	0.852633	Upper	M_mgpc	Bacteria;Verrucomicrobia;Verrucomicrobiae;Verrucomicrobiales;Verrucomicrobiaceae;Haloferula;
OTU_4075	0.00103617	0.641026	0.384874	0.249132	0.541261	0.74151	0.58698	0.852729	Upper	M_mgpc	Bacteria;Firmicutes;Bacilli;Lactobacillales;Leuconostocaceae;Weissella;
OTU_337	0.00104417	0.615385	0.387639	0.251474	0.543954	0.744197	0.589828	0.854774	Upper	M_mgpc	Bacteria;Proteobacteria;Deltaproteobacteria;Desulfovibrionales;Desulfovibrionaceae;Desulfovibrio;
OTU_6552	0.00104566	0.589744	0.388154	0.251911	0.544456	0.744695	0.590356	0.855152	Upper	M_mgpc	Bacteria;Bacteroidetes;Bacteroidia;Bacteroidales;Bacteroidaceae;Bacteroides;
OTU_6176	0.00104573	0.615385	0.388178	0.251931	0.544479	0.744718	0.590381	0.85517	Upper	M_mgpc	Bacteria;Bacteroidetes;Sphingobacteria;Sphingobacteriales;Cytophagaceae;Flexibacter;
OTU_1173	0.00104979	0.641026	0.389579	0.253119	0.545841	0.746069	0.591815	0.856195	Upper	M_mgpc	Bacteria;Firmicutes;Clostridia;Clostridiales;Clostridiales_Incertae_Sedis_XI;Helcococcus;
OTU_3446	0.00105011	0.641026	0.389691	0.253215	0.54595	0.746177	0.59193	0.856277	Upper	M_mgpc	Bacteria;Firmicutes;Bacilli;Lactobacillales;Streptococcaceae;Streptococcus;
OTU_3297	0.00105042	0.615385	0.389796	0.253304	0.546052	0.746278	0.592037	0.856353	Upper	M_mgpc	Bacteria;Tenericutes;Mollicutes;Mycoplasmatales;Mycoplasmataceae;Mycoplasma;
OTU_264	0.00105099	0.615385	0.389995	0.253472	0.546245	0.746469	0.59224	0.856498	Upper	M_mgpc	Bacteria;Proteobacteria;Alphaproteobacteria;Rhizobiales;Bradyrhizobiaceae;Bradyrhizobium;
OTU_4043	0.00105293	0.641026	0.390662	0.254039	0.546893	0.74711	0.592921	0.856984	Upper	M_mgpc	Bacteria;Firmicutes;Clostridia;Clostridiales;Clostridiales_Incertae_Sedis_XI;Anaerococcus;
OTU_6823	0.00105466	0.641026	0.391257	0.254544	0.547471	0.747679	0.593526	0.857415	Upper	M_mgpc	Bacteria;Bacteroidetes;Sphingobacteria;Sphingobacteriales;Chitinophagaceae;Segetibacter;
OTU_3745	0.00105539	0.589744	0.391509	0.254758	0.547715	0.74792	0.593783	0.857598	Upper	M_mgpc	Bacteria;Bacteroidetes;Bacteroidia;Bacteroidales;Porphyromonadaceae;Parabacteroides;
OTU_4066	0.00105557	0.641026	0.391571	0.254811	0.547776	0.74798	0.593846	0.857643	Upper	M_mgpc	Bacteria;Deinococcus-Thermus;Deinococci;Deinococcales;Deinococcaceae;Deinococcus;
OTU_6824	0.00106165	0.641026	0.393663	0.256591	0.549805	0.749975	0.59597	0.859151	Upper	M_mgpc	Bacteria;Proteobacteria;Deltaproteobacteria;Myxococcales;Polyangiaceae;Byssovorax;
OTU_334	0.00106254	0.641026	0.393967	0.256849	0.5501	0.750264	0.596278	0.859369	Upper	M_mgpc	Bacteria;Actinobacteria;Actinobacteria;Actinomycetales;Streptomycetaceae;Streptomyces;
OTU_6493	0.00107023	0.589744	0.396606	0.259098	0.552656	0.75276	0.59894	0.861251	Upper	M_mgpc	Archaea;Crenarchaeota;Thermoprotei;Thermoproteales;Thermoproteaceae;Pyrobaculum;
OTU_5829	0.00107457	0.615385	0.398095	0.260368	0.554097	0.75416	0.600436	0.862305	Upper	M_mgpc	Bacteria;Proteobacteria;Deltaproteobacteria;Desulfovibrionales;Desulfovibrionaceae;Desulfovibrio;
OTU_1361	0.0010755	0.615385	0.398411	0.260638	0.554402	0.754456	0.600752	0.862527	Upper	M_mgpc	Bacteria;Firmicutes;Clostridia;Thermoanaerobacterales;Thermoanaerobacteraceae;Ammonifex;
OTU_3322	0.0010798	0.615385	0.399884	0.261897	0.555826	0.755834	0.602226	0.863562	Upper	M_mgpc	Bacteria;Proteobacteria;Gammaproteobacteria;Alteromonadales;Alteromonadaceae;Marinobacter;
OTU_2904	0.00107984	0.615385	0.399898	0.261908	0.555839	0.755846	0.602239	0.863572	Upper	M_mgpc	Bacteria;Bacteroidetes;Flavobacteria;Flavobacteriales;Flavobacteriaceae;Ulvibacter;
OTU_6610	0.00108302	0.641026	0.400984	0.262837	0.556887	0.756858	0.603322	0.86433	Upper	M_mgpc	Bacteria;Proteobacteria;Gammaproteobacteria;Oceanospirillales;Halomonadaceae;Halomonas;
OTU_3271	0.00108422	0.615385	0.401393	0.263187	0.557282	0.757238	0.60373	0.864615	Upper	M_mgpc	Bacteria;Proteobacteria;Alphaproteobacteria;Rhodobacterales;Rhodobacteraceae;Loktanella;
OTU_2488	0.00109282	0.641026	0.404326	0.265699	0.56011	0.759951	0.606639	0.866645	Upper	M_mgpc	Bacteria;Firmicutes;Negativicutes;Selenomonadales;Veillonellaceae;Veillonella;
OTU_3303	0.00109788	0.641026	0.406049	0.267177	0.561769	0.761533	0.608339	0.867826	Upper	M_mgpc	Bacteria;Actinobacteria;Actinobacteria;Acidimicrobiales;Acidimicrobiaceae;Ilumatobacter;
OTU_1345	0.00109899	0.615385	0.406423	0.267498	0.56213	0.761876	0.608707	0.868082	Upper	M_mgpc	Bacteria;Firmicutes;Erysipelotrichia;Erysipelotrichales;Erysipelotrichaceae;Allobaculum;
OTU_1171	0.00110718	0.615385	0.409206	0.26989	0.564805	0.764413	0.611437	0.86997	Upper	M_mgpc	Bacteria;Proteobacteria;Gammaproteobacteria;Pseudomonadales;Pseudomonadaceae;Azomonas;
OTU_270	0.00112039	0.641026	0.413675	0.273739	0.569092	0.768442	0.615785	0.872959	Upper	M_mgpc	Bacteria;Tenericutes;Mollicutes;Mycoplasmatales;Mycoplasmataceae;Mycoplasma;
OTU_3748	0.0011252	0.615385	0.4153	0.275141	0.570649	0.769894	0.617355	0.874032	Upper	M_mgpc	Archaea;Euryarchaeota;Halobacteria;Halobacteriales;Halobacteriaceae;Natrinema;
OTU_2932	0.00112551	0.615385	0.415404	0.275231	0.570748	0.769987	0.617455	0.874101	Upper	M_mgpc	Bacteria;Bacteroidetes;Sphingobacteria;Sphingobacteriales;Sphingobacteriaceae;Solitalea;
OTU_2875	0.0011273	0.641026	0.416009	0.275753	0.571327	0.770525	0.618038	0.874498	Upper	M_mgpc	Bacteria;Firmicutes;Clostridia;Clostridiales;Syntrophomonadaceae;Syntrophomonas;
OTU_6097	0.00113928	0.641026	0.420036	0.279238	0.575175	0.774086	0.621899	0.877121	Upper	M_mgpc	Bacteria;Bacteroidetes;Sphingobacteria;Sphingobacteriales;Cytophagaceae;Sporocytophaga;
OTU_3317	0.00114137	0.615385	0.420741	0.279848	0.575847	0.774705	0.62257	0.877576	Upper	M_mgpc	Bacteria;Synergistetes;Synergistia;Synergistales;Synergistaceae;Aminomonas;
OTU_6671	0.00114255	0.589744	0.421134	0.280189	0.576223	0.77505	0.622945	0.877829	Upper	M_mgpc	Bacteria;Proteobacteria;Betaproteobacteria;Burkholderiales;Comamonadaceae;Hydrogenophaga;
OTU_1348	0.00114463	0.641026	0.421833	0.280795	0.576889	0.775661	0.623609	0.878278	Upper	M_mgpc	Bacteria;Proteobacteria;Betaproteobacteria;Burkholderiales;Burkholderiaceae;Cupriavidus;
OTU_844	0.00114839	0.641026	0.423092	0.281887	0.578089	0.77676	0.624804	0.879083	Upper	M_mgpc	Bacteria;Tenericutes;Mollicutes;Mycoplasmatales;Mycoplasmataceae;Mycoplasma;
OTU_1341	0.00114967	0.641026	0.423521	0.28226	0.578498	0.777134	0.625211	0.879357	Upper	M_mgpc	Bacteria;Proteobacteria;Gammaproteobacteria;Aeromonadales;Aeromonadaceae;Aeromonas;
OTU_2902	0.00115193	0.641026	0.424279	0.282917	0.579219	0.777792	0.625927	0.879838	Upper	M_mgpc	Bacteria;Proteobacteria;Deltaproteobacteria;Desulfovibrionales;Desulfohalobiaceae;Desulfohalobium;
OTU_3973	0.00115692	0.641026	0.425944	0.284365	0.580804	0.779233	0.627498	0.880893	Upper	M_mgpc	Bacteria;Firmicutes;Bacilli;Lactobacillales;Lactobacillaceae;Pediococcus;
OTU_5000	0.00116327	0.641026	0.428065	0.286211	0.58282	0.78106	0.629491	0.882225	Upper	M_mgpc	Bacteria;Tenericutes;Mollicutes;Mycoplasmatales;Mycoplasmataceae;Mycoplasma;
OTU_3319	0.00116486	0.641026	0.428594	0.286671	0.583323	0.781514	0.629986	0.882556	Upper	M_mgpc	Bacteria;Tenericutes;Mollicutes;Mycoplasmatales;Mycoplasmataceae;Mycoplasma;
OTU_3739	0.00116654	0.615385	0.429154	0.287159	0.583855	0.781993	0.63051	0.882905	Upper	M_mgpc	Bacteria;Proteobacteria;Alphaproteobacteria;Sphingomonadales;Sphingomonadaceae;Sphingomonas;
OTU_2700	0.00116739	0.615385	0.429436	0.287404	0.584122	0.782234	0.630773	0.88308	Upper	M_mgpc	Bacteria;Bacteroidetes;Flavobacteria;Flavobacteriales;Cryomorphaceae;Owenweeksia;
OTU_272	0.0011724	0.641026	0.431104	0.288859	0.585704	0.783656	0.632328	0.884114	Upper	M_mgpc	Bacteria;Firmicutes;Bacilli;Lactobacillales;Lactobacillaceae;Lactobacillus;
OTU_2898	0.00117277	0.615385	0.431227	0.288967	0.585821	0.783761	0.632443	0.88419	Upper	M_mgpc	Bacteria;Proteobacteria;Alphaproteobacteria;Caulobacterales;Hyphomonadaceae;Hyphomonas;
OTU_273	0.00118576	0.641026	0.435532	0.292728	0.589897	0.787397	0.636429	0.886825	Upper	M_mgpc	Bacteria;Proteobacteria;Alphaproteobacteria;Rhizobiales;Bradyrhizobiaceae;Bosea;
OTU_2159	0.00119249	0.641026	0.437759	0.294678	0.592002	0.78926	0.638476	0.888171	Upper	M_mgpc	Bacteria;Firmicutes;Clostridia;Clostridiales;Clostridiales_Incertae_Sedis_XVII;Sulfobacillus;
OTU_353	0.00120528	0.641026	0.441973	0.298374	0.595977	0.792752	0.642321	0.890683	Upper	M_mgpc	Bacteria;Actinobacteria;Actinobacteria;Actinomycetales;Dermacoccaceae;Dermacoccus;
OTU_263	0.0012064	0.641026	0.442341	0.298698	0.596324	0.793055	0.642655	0.890901	Upper	M_mgpc	Bacteria;Bacteroidetes;Sphingobacteria;Sphingobacteriales;Sphingobacteriaceae;Solitalea;
OTU_3298	0.00121037	0.641026	0.443646	0.299845	0.597553	0.794127	0.643838	0.891669	Upper	M_mgpc	Bacteria;Firmicutes;Clostridia;Clostridiales;Peptococcaceae_;Peptococcus;
OTU_6466	0.00122528	0.641026	0.448527	0.304144	0.602141	0.798097	0.648229	0.894507	Upper	M_mgpc	Bacteria;Proteobacteria;Betaproteobacteria;Hydrogenophilales;Hydrogenophilaceae;Hydrogenophilus;
OTU_4074	0.00124724	0.641026	0.455676	0.310464	0.608836	0.80381	0.654574	0.898562	Upper	M_mgpc	Bacteria;Actinobacteria;Actinobacteria;Actinomycetales;Geodermatophilaceae;Blastococcus;
OTU_3678	0.00126583	0.641026	0.461681	0.315796	0.614438	0.808515	0.659826	0.901878	Upper	M_mgpc	Bacteria;Firmicutes;Clostridia;Clostridiales;Ruminococcaceae;Ruminococcus;
OTU_2856	0.00126601	0.641026	0.46174	0.315848	0.614493	0.808561	0.659877	0.90191	Upper	M_mgpc	Bacteria;Proteobacteria;Betaproteobacteria;Burkholderiales;Oxalobacteraceae;Herminiimonas;
OTU_3667	0.00129034	0.641026	0.469545	0.322807	0.621745	0.814552	0.666596	0.906098	Upper	M_mgpc	Bacteria;Proteobacteria;Deltaproteobacteria;Desulfobacterales;Desulfobulbaceae;Desulfotalea;
OTU_2495	0.00130412	0.641026	0.473937	0.326737	0.625811	0.817862	0.670324	0.908396	Upper	M_mgpc	Bacteria;Verrucomicrobia;Opitutae;Puniceicoccales;Puniceicoccaceae;Pelagicoccus;
OTU_2158	0.00130984	0.641026	0.475752	0.328364	0.627488	0.819217	0.671855	0.909333	Upper	M_mgpc	Bacteria;Bacteroidetes;Sphingobacteria;Sphingobacteriales;Chitinophagaceae;Flavisolibacter;
OTU_1346	0.00131206	0.641026	0.476456	0.328996	0.628138	0.819741	0.672447	0.909695	Upper	M_mgpc	Archaea;Euryarchaeota;Methanomicrobia;Methanomicrobiales;Methanomicrobiales_incertae_sedis;Methanocalculus;
OTU_3428	0.00135082	0.641026	0.488656	0.339986	0.63936	0.828644	0.682554	0.915796	Upper	M_mgpc	Bacteria;Proteobacteria;Gammaproteobacteria;Alteromonadales;Colwelliaceae;Colwellia;
OTU_5425	0.000202816	0.025641	0.0753507	0.0256939	0.201161	0.232565	0.127787	0.385303	Under	M_mgpc	Archaea;Euryarchaeota;Halobacteria;Halobacteriales;Halobacteriaceae;Halorubrum;
OTU_984	0.000205081	0.025641	0.0762065	0.0261358	0.202278	0.234831	0.129468	0.387748	Under	M_mgpc	Bacteria;Firmicutes;Bacilli;Lactobacillales;Lactobacillaceae;Pediococcus;
OTU_2304	0.000205287	0.025641	0.0762841	0.026176	0.202379	0.235036	0.12962	0.387969	Under	M_mgpc	Bacteria;Firmicutes;Clostridia;Clostridiales;Syntrophomonadaceae;Syntrophomonas;
OTU_2762	0.000205656	0.025641	0.0764235	0.0262482	0.20256	0.235405	0.129894	0.388366	Under	M_mgpc	Bacteria;Proteobacteria;Deltaproteobacteria;Desulfovibrionales;Desulfovibrionaceae;Desulfovibrio;
OTU_2897	0.000206643	0.025641	0.0767963	0.0264416	0.203046	0.236389	0.130626	0.389426	Under	M_mgpc	Bacteria;Proteobacteria;Alphaproteobacteria;Rhodobacterales;Rhodobacteraceae;Rubrimonas;
OTU_877	0.000209203	0.025641	0.0777638	0.0269451	0.204304	0.238937	0.132524	0.392166	Under	M_mgpc	Bacteria;Proteobacteria;Alphaproteobacteria;Rhodobacterales;Rhodobacteraceae;Salipiger;
OTU_3736	0.000209321	0.025641	0.0778084	0.0269683	0.204362	0.239054	0.132612	0.392292	Under	M_mgpc	Bacteria;Verrucomicrobia;Opitutae;Puniceicoccales;Puniceicoccaceae;Coraliomargarita;
OTU_216	0.000209454	0.025641	0.0778588	0.0269946	0.204427	0.239186	0.13271	0.392435	Under	M_mgpc	Bacteria;Verrucomicrobia;Verrucomicrobiae;Verrucomicrobiales;Verrucomicrobiaceae;Roseibacillus;
OTU_6574	0.000210313	0.025641	0.0781834	0.0271642	0.204849	0.240039	0.133347	0.39335	Under	M_mgpc	Bacteria;Firmicutes;Erysipelotrichia;Erysipelotrichales;Erysipelotrichaceae;Solobacterium;
OTU_550	0.000210864	0.025641	0.0783917	0.0272731	0.205119	0.240585	0.133756	0.393937	Under	M_mgpc	Bacteria;Tenericutes;Mollicutes;Mycoplasmatales;Mycoplasmataceae;Mycoplasma;
OTU_282	0.000211145	0.025641	0.0784979	0.0273287	0.205257	0.240864	0.133964	0.394235	Under	M_mgpc	Bacteria;Proteobacteria;Betaproteobacteria;Rhodocyclales;Rhodocyclaceae;Dechloromonas;
OTU_4157	0.000213873	0.025641	0.0795292	0.0278701	0.206593	0.243562	0.135984	0.397127	Under	M_mgpc	Bacteria;Tenericutes;Mollicutes;Mycoplasmatales;Mycoplasmataceae;Mycoplasma;
OTU_6322	0.000214934	0.025641	0.0799304	0.0280814	0.207112	0.244609	0.13677	0.398248	Under	M_mgpc	Bacteria;Tenericutes;Mollicutes;Mycoplasmatales;Mycoplasmataceae;Mycoplasma;
OTU_6341	0.000218243	0.025641	0.0811818	0.0287432	0.208729	0.247864	0.139219	0.401726	Under	M_mgpc	Bacteria;Tenericutes;Mollicutes;Mycoplasmatales;Mycoplasmataceae;Mycoplasma;
OTU_4776	0.000218343	0.025641	0.0812197	0.0287633	0.208777	0.247962	0.139293	0.401831	Under	M_mgpc	Bacteria;Actinobacteria;Actinobacteria;Actinomycetales;Nocardiopsaceae;Streptomonospora;
OTU_711	0.000220882	0.025641	0.0821803	0.0292741	0.210016	0.250451	0.14117	0.404483	Under	M_mgpc	Bacteria;Proteobacteria;Betaproteobacteria;Burkholderiales;Comamonadaceae;Delftia;
OTU_6395	0.000221331	0.025641	0.08235	0.0293646	0.210234	0.250889	0.141502	0.40495	Under	M_mgpc	Bacteria;Tenericutes;Mollicutes;Entomoplasmatales;Entomoplasmataceae;Mesoplasma;
OTU_1898	0.000222007	0.025641	0.0826061	0.0295013	0.210564	0.251551	0.142002	0.405655	Under	M_mgpc	Bacteria;Firmicutes;Bacilli;Lactobacillales;Leuconostocaceae;Weissella;
OTU_4147	0.000222719	0.025641	0.0828753	0.0296451	0.21091	0.252245	0.142528	0.406394	Under	M_mgpc	Bacteria;Bacteroidetes;Flavobacteria;Flavobacteriales;Flavobacteriaceae;Winogradskyella;
OTU_5825	0.000224391	0.025641	0.0835082	0.029984	0.211723	0.253876	0.143763	0.408127	Under	M_mgpc	Bacteria;Proteobacteria;Deltaproteobacteria;Desulfovibrionales;Desulfohalobiaceae;Desulfovermiculus;
OTU_4175	0.000227923	0.025641	0.0848454	0.0307032	0.213439	0.257308	0.146371	0.411768	Under	M_mgpc	Archaea;Euryarchaeota;Halobacteria;Halobacteriales;Halobacteriaceae;Haloarcula;
OTU_6643	0.000227923	0.025641	0.0848454	0.0307032	0.213439	0.257308	0.146371	0.411768	Under	M_mgpc	Bacteria;Firmicutes;Bacilli;Bacillales;Bacillales_Incertae_Sedis_XI;Gemella;
OTU_2498	0.00022894	0.025641	0.0852303	0.030911	0.213932	0.258293	0.14712	0.412811	Under	M_mgpc	Bacteria;Proteobacteria;Betaproteobacteria;Burkholderiales;Burkholderiaceae;Ralstonia;
OTU_6825	0.000231663	0.025641	0.0862616	0.0314695	0.215251	0.260924	0.149128	0.415595	Under	M_mgpc	Bacteria;Proteobacteria;Deltaproteobacteria;Syntrophobacterales;Syntrophaceae;Desulfomonile;
OTU_497	0.000232198	0.025641	0.0864644	0.0315797	0.21551	0.261441	0.149522	0.41614	Under	M_mgpc	Bacteria;Spirochaetes;Spirochaetes;Spirochaetales;Leptospiraceae;Leptospira;
OTU_673	0.00023461	0.025641	0.0873782	0.0320771	0.216676	0.263762	0.151299	0.418591	Under	M_mgpc	Bacteria;Actinobacteria;Actinobacteria;Actinomycetales;Propionibacteriaceae;Propionibacterium;
OTU_2030	0.000234876	0.025641	0.0874788	0.032132	0.216805	0.264017	0.151494	0.41886	Under	M_mgpc	Bacteria;Firmicutes;Clostridia;Clostridiales;Clostridiales_Incertae_Sedis_XVII;Sulfobacillus;
OTU_3677	0.000235539	0.025641	0.0877301	0.0322692	0.217125	0.264654	0.151982	0.419531	Under	M_mgpc	Bacteria;Firmicutes;Bacilli;Bacillales;Paenibacillaceae_;Paenibacillus;
OTU_962	0.000243353	0.025641	0.0906922	0.0338972	0.22089	0.272117	0.157725	0.427375	Under	M_mgpc	Bacteria;Bacteroidetes;Flavobacteria;Flavobacteriales;Flavobacteriaceae;Bizionia;
OTU_7126	0.000244435	0.025641	0.0911023	0.0341242	0.221409	0.273144	0.158519	0.428452	Under	M_mgpc	Bacteria;Bacteroidetes;Bacteroidia;Bacteroidales;Prevotellaceae;Prevotella;
OTU_5447	0.000246641	0.025641	0.091939	0.0345885	0.222469	0.275234	0.160137	0.43064	Under	M_mgpc	Bacteria;Bacteroidetes;Sphingobacteria;Sphingobacteriales;Cyclobacteriaceae;Fontibacter;
OTU_806	0.000248629	0.025641	0.0926931	0.0350082	0.223422	0.277112	0.161593	0.432603	Under	M_mgpc	Bacteria;Proteobacteria;Alphaproteobacteria;Rhizobiales;Rhodobiaceae;Parvibaculum;
OTU_3695	0.000249999	0.025641	0.0932129	0.0352982	0.224078	0.278404	0.162596	0.433952	Under	M_mgpc	Bacteria;Actinobacteria;Actinobacteria;Actinomycetales;Actinomycetaceae;Actinomyces;
OTU_5269	0.000253211	0.025641	0.0944314	0.0359804	0.225615	0.281423	0.164945	0.437099	Under	M_mgpc	Bacteria;Proteobacteria;Alphaproteobacteria;Rhodobacterales;Rhodobacteraceae;Litoreibacter;
OTU_3476	0.000255818	0.025641	0.0954209	0.0365368	0.22686	0.283864	0.166849	0.439639	Under	M_mgpc	Bacteria;Proteobacteria;Alphaproteobacteria;Sphingomonadales;Sphingomonadaceae;Sphingomonas;
OTU_1732	0.00026085	0.025641	0.0973312	0.0376167	0.229258	0.288552	0.170519	0.444506	Under	M_mgpc	Bacteria;Planctomycetes;Planctomycetacia;Planctomycetales;Planctomycetaceae;Singulisphaera;
OTU_1454	0.000262136	0.025641	0.0978197	0.0378941	0.22987	0.289746	0.171456	0.445742	Under	M_mgpc	Bacteria;Proteobacteria;Gammaproteobacteria;Oceanospirillales;Halomonadaceae;Halomonas;
OTU_1189	0.000264704	0.025641	0.0987948	0.0384492	0.23109	0.292122	0.173324	0.448201	Under	M_mgpc	Bacteria;Bacteroidetes;Flavobacteria;Flavobacteriales;Flavobacteriaceae;Formosa;
OTU_2691	0.000265642	0.025641	0.0991511	0.0386526	0.231535	0.292989	0.174005	0.449096	Under	M_mgpc	Bacteria;Proteobacteria;Gammaproteobacteria;Vibrionales;Vibrionaceae;Vibrio;
OTU_911	0.000274342	0.025641	0.102457	0.0405513	0.235655	0.300973	0.180315	0.457323	Under	M_mgpc	Bacteria;Proteobacteria;Alphaproteobacteria;Rhodobacterales;Rhodobacteraceae;Nereida;
OTU_6057	0.00027551	0.025641	0.102901	0.0408081	0.236207	0.302038	0.18116	0.458417	Under	M_mgpc	Bacteria;Proteobacteria;Alphaproteobacteria;Rhodospirillales;Acetobacteraceae;Stella;
OTU_7040	0.000278908	0.025641	0.104193	0.0415571	0.23781	0.305127	0.183615	0.461586	Under	M_mgpc	Bacteria;Bacteroidetes;Sphingobacteria;Sphingobacteriales;Sphingobacteriaceae;Pedobacter;
OTU_3432	0.000279912	0.025641	0.104574	0.0417789	0.238283	0.306037	0.18434	0.462518	Under	M_mgpc	Bacteria;Proteobacteria;Gammaproteobacteria;Methylococcales;Methylococcaceae;Methylobacter;
OTU_4961	0.000286133	0.025641	0.10694	0.0431608	0.241208	0.31165	0.188821	0.468256	Under	M_mgpc	Bacteria;Firmicutes;Bacilli;Bacillales;Bacillales_incertae_sedis;Caldalkalibacillus;
OTU_951	0.000286245	0.025641	0.106983	0.0431857	0.241261	0.31175	0.188902	0.468358	Under	M_mgpc	Bacteria;Actinobacteria;Actinobacteria;Actinomycetales;Actinomycetaceae;Actinomyces;
OTU_941	0.000286576	0.025641	0.107108	0.0432595	0.241416	0.312047	0.189139	0.468661	Under	M_mgpc	Bacteria;Firmicutes;Bacilli;Lactobacillales;Carnobacteriaceae;Pisciglobus;
OTU_2305	0.000286752	0.025641	0.107175	0.0432988	0.241499	0.312205	0.189266	0.468823	Under	M_mgpc	Bacteria;Tenericutes;Mollicutes;Mycoplasmatales;Mycoplasmataceae;Mycoplasma;
OTU_374	0.000293611	0.025641	0.109785	0.0448363	0.244712	0.318336	0.194187	0.475063	Under	M_mgpc	Bacteria;Actinobacteria;Actinobacteria;Actinomycetales;Micrococcaceae;Nesterenkonia;
OTU_5540	0.000293976	0.025641	0.109924	0.0449186	0.244883	0.318661	0.194449	0.475394	Under	M_mgpc	Bacteria;Tenericutes;Mollicutes;Mycoplasmatales;Mycoplasmataceae;Mycoplasma;
OTU_1147	0.000298951	0.025641	0.111817	0.0460423	0.247206	0.323071	0.198005	0.479866	Under	M_mgpc	Bacteria;Actinobacteria;Actinobacteria;Actinomycetales;Sporichthyaceae;Sporichthya;
OTU_6150	0.000300545	0.025641	0.112424	0.0464038	0.247949	0.324478	0.199142	0.481291	Under	M_mgpc	Bacteria;Proteobacteria;Gammaproteobacteria;Alteromonadales;Psychromonadaceae;Psychromonas;
OTU_6078	0.000301448	0.025641	0.112768	0.046609	0.24837	0.325274	0.199786	0.482096	Under	M_mgpc	Bacteria;Tenericutes;Mollicutes;Mycoplasmatales;Mycoplasmataceae;Mycoplasma;
OTU_151	0.000302331	0.025641	0.113104	0.0468099	0.248781	0.326052	0.200416	0.482883	Under	M_mgpc	Bacteria;Proteobacteria;Alphaproteobacteria;Sphingomonadales;Erythrobacteraceae;Altererythrobacter;
OTU_4061	0.000308098	0.025641	0.115299	0.0481262	0.251462	0.331106	0.204517	0.487983	Under	M_mgpc	Bacteria;Proteobacteria;Gammaproteobacteria;Methylococcales;Methylococcaceae;Methylothermus;
OTU_1440	0.000310011	0.025641	0.116028	0.0485649	0.25235	0.332775	0.205874	0.489664	Under	M_mgpc	Bacteria;Proteobacteria;Alphaproteobacteria;Rhodospirillales;Rhodospirillaceae;Magnetospirillum;
OTU_5259	0.000318766	0.025641	0.119363	0.0505844	0.256402	0.340357	0.212066	0.497277	Under	M_mgpc	Bacteria;Tenericutes;Mollicutes;Mycoplasmatales;Mycoplasmataceae;Mycoplasma;
OTU_4698	0.000320306	0.025641	0.119949	0.0509415	0.257113	0.341681	0.213151	0.498603	Under	M_mgpc	Bacteria;Bacteroidetes;Flavobacteria;Flavobacteriales;Flavobacteriaceae;Maritimimonas;
OTU_3654	0.000320507	0.025641	0.120026	0.0509882	0.257206	0.341854	0.213292	0.498776	Under	M_mgpc	Archaea;Euryarchaeota;Archaeoglobi;Archaeoglobales;Archaeoglobaceae;Archaeoglobus;
OTU_4798	0.000322623	0.0512821	0.120832	0.0514801	0.258182	0.343669	0.214782	0.500592	Under	M_mgpc	Bacteria;Proteobacteria;Gammaproteobacteria;Legionellales;Legionellaceae;Legionella;
OTU_3490	0.000327503	0.025641	0.122692	0.0526189	0.260428	0.347837	0.218209	0.504753	Under	M_mgpc	Bacteria;Firmicutes;Clostridia;Clostridiales;Clostridiaceae_;Anaerobacter;
OTU_4762	0.000328354	0.025641	0.123016	0.0528182	0.26082	0.348562	0.218806	0.505475	Under	M_mgpc	Bacteria;Deferribacteres;Deferribacteres;Deferribacterales;Deferribacterales_incertae_sedis;Caldithrix;
OTU_1916	0.000329284	0.0512821	0.12337	0.053036	0.261247	0.349352	0.219458	0.506262	Under	M_mgpc	Bacteria;Proteobacteria;Gammaproteobacteria;Alteromonadales;Alteromonadaceae;Haliea;
OTU_5021	0.000330353	0.0512821	0.123778	0.0532867	0.261738	0.350259	0.220206	0.507166	Under	M_mgpc	Bacteria;Proteobacteria;Alphaproteobacteria;Rhizobiales;Phyllobacteriaceae;Hoeflea;
OTU_1664	0.000332645	0.025641	0.124652	0.0538252	0.26279	0.352201	0.221809	0.509097	Under	M_mgpc	Bacteria;Tenericutes;Mollicutes;Mycoplasmatales;Mycoplasmataceae;Mycoplasma;
OTU_495	0.000336699	0.0512821	0.126197	0.0547808	0.264648	0.35562	0.224638	0.512494	Under	M_mgpc	Bacteria;Proteobacteria;Gammaproteobacteria;Pseudomonadales;Moraxellaceae;Acinetobacter;
OTU_6757	0.000340042	0.025641	0.127471	0.0555717	0.266178	0.358426	0.226966	0.515276	Under	M_mgpc	Bacteria;Firmicutes;Bacilli;Bacillales;Bacillaceae_;Bacillus;
OTU_7021	0.000343577	0.0512821	0.128819	0.0564106	0.267792	0.361379	0.22942	0.518198	Under	M_mgpc	Bacteria;Bacteroidetes;Sphingobacteria;Sphingobacteriales;Chitinophagaceae;Chitinophaga;
OTU_117	0.000344662	0.025641	0.129233	0.0566688	0.268287	0.362283	0.230172	0.519092	Under	M_mgpc	Bacteria;Actinobacteria;Actinobacteria;Actinomycetales;Nocardioidaceae;Nocardioides;
OTU_1107	0.000348457	0.025641	0.130679	0.0575737	0.270017	0.365435	0.232799	0.522203	Under	M_mgpc	Bacteria;Actinobacteria;Actinobacteria;Actinomycetales;Corynebacteriaceae;Turicella;
OTU_4381	0.000350164	0.0512821	0.131331	0.057982	0.270794	0.366848	0.233979	0.523596	Under	M_mgpc	Bacteria;Firmicutes;Bacilli;Bacillales;Bacillales_incertae_sedis;Caldalkalibacillus;
OTU_5221	0.000350396	0.025641	0.131419	0.0580373	0.270899	0.367039	0.234138	0.523784	Under	M_mgpc	Bacteria;Firmicutes;Clostridia;Clostridiales;Clostridiales_Incertae_Sedis_XI;Helcococcus;
OTU_413	0.000351787	0.025641	0.13195	0.0583706	0.271532	0.368188	0.235098	0.524916	Under	M_mgpc	Bacteria;Firmicutes;Bacilli;Lactobacillales;Leuconostocaceae;Leuconostoc;
OTU_60	0.000354814	0.0512821	0.133104	0.059097	0.272907	0.370679	0.237183	0.527367	Under	M_mgpc	Bacteria;Proteobacteria;Gammaproteobacteria;Chromatiales;Ectothiorhodospiraceae;Halorhodospira;
OTU_1669	0.000357337	0.025641	0.134066	0.0597041	0.274052	0.372749	0.238918	0.5294	Under	M_mgpc	Bacteria;Proteobacteria;Gammaproteobacteria;Pseudomonadales;Pseudomonadaceae;Pseudomonas;
OTU_2525	0.000359113	0.025641	0.134743	0.0601323	0.274857	0.374201	0.240137	0.530826	Under	M_mgpc	Bacteria;Tenericutes;Mollicutes;Acholeplasmatales;Acholeplasmataceae;Acholeplasma;
OTU_1256	0.000359965	0.025641	0.135068	0.060338	0.275243	0.374897	0.240722	0.531508	Under	M_mgpc	Bacteria;Firmicutes;Clostridia;Clostridiales;Syntrophomonadaceae;Thermosyntropha;
OTU_5919	0.000362258	0.0512821	0.135943	0.0608921	0.276281	0.376765	0.242292	0.533339	Under	M_mgpc	Bacteria;Firmicutes;Bacilli;Lactobacillales;Leuconostocaceae;Leuconostoc;
OTU_6684	0.000362682	0.025641	0.136104	0.0609948	0.276473	0.37711	0.242582	0.533677	Under	M_mgpc	Bacteria;Proteobacteria;Gammaproteobacteria;Vibrionales;Vibrionaceae;Grimontia;
OTU_1434	0.00036393	0.0512821	0.13658	0.061297	0.277037	0.378124	0.243436	0.534669	Under	M_mgpc	Bacteria;Proteobacteria;Deltaproteobacteria;Desulfovibrionales;Desulfonatronaceae;Desulfonatronum;
OTU_6583	0.000365564	0.0512821	0.137204	0.0616933	0.277776	0.37945	0.244552	0.535966	Under	M_mgpc	Bacteria;Firmicutes;Clostridia;Clostridiales;Clostridiales_Incertae_Sedis_XI;Finegoldia;
OTU_2066	0.000368263	0.025641	0.138233	0.0623491	0.278994	0.381632	0.246393	0.538099	Under	M_mgpc	Bacteria;Bacteroidetes;Flavobacteria;Flavobacteriales;Flavobacteriaceae;Flavobacterium;
OTU_2765	0.000375371	0.0512821	0.140944	0.0640833	0.282196	0.387344	0.251224	0.543667	Under	M_mgpc	Bacteria;Firmicutes;Bacilli;Lactobacillales;Lactobacillaceae;Lactobacillus;
OTU_277	0.000377508	0.025641	0.14176	0.0646068	0.283157	0.389051	0.252671	0.545327	Under	M_mgpc	Bacteria;Proteobacteria;Gammaproteobacteria;Pseudomonadales;Pseudomonadaceae;Pseudomonas;
OTU_1622	0.00038003	0.025641	0.142722	0.0652258	0.28429	0.391059	0.254376	0.547278	Under	M_mgpc	Bacteria;Firmicutes;Bacilli;Lactobacillales;Carnobacteriaceae;Granulicatella;
OTU_6633	0.000382268	0.025641	0.143575	0.0657761	0.285294	0.392835	0.255886	0.549002	Under	M_mgpc	Bacteria;Bacteroidetes;Sphingobacteria;Sphingobacteriales;Flammeovirgaceae;Marinoscillum;
OTU_1125	0.000383553	0.025641	0.144066	0.0660927	0.28587	0.393853	0.256752	0.54999	Under	M_mgpc	Bacteria;Verrucomicrobia;Verrucomicrobiae;Verrucomicrobiales;Rubritaleaceae;Rubritalea;
OTU_3723	0.000388672	0.025641	0.146018	0.0673565	0.288161	0.39789	0.260193	0.553898	Under	M_mgpc	Bacteria;Verrucomicrobia;Opitutae;Puniceicoccales;Puniceicoccaceae;Coraliomargarita;
OTU_796	0.000390151	0.025641	0.146583	0.0677227	0.288822	0.399052	0.261185	0.555021	Under	M_mgpc	Bacteria;Proteobacteria;Alphaproteobacteria;Rhodobacterales;Rhodobacteraceae;Catellibacterium;
OTU_366	0.000390458	0.0512821	0.1467	0.0677988	0.288959	0.399293	0.261391	0.555254	Under	M_mgpc	Bacteria;Actinobacteria;Actinobacteria;Actinomycetales;Corynebacteriaceae;Corynebacterium;
OTU_1593	0.000396337	0.025641	0.148942	0.0692588	0.291582	0.403885	0.265321	0.559686	Under	M_mgpc	Archaea;Euryarchaeota;Archaeoglobi;Archaeoglobales;Archaeoglobaceae;Geoglobus;
OTU_1160	0.00040039	0.0512821	0.150488	0.0702693	0.293387	0.407031	0.26802	0.562715	Under	M_mgpc	Bacteria;Firmicutes;Bacilli;Lactobacillales;Lactobacillaceae;Lactobacillus;
OTU_3985	0.000403045	0.0512821	0.151501	0.0709329	0.294567	0.409083	0.269783	0.564687	Under	M_mgpc	Bacteria;Proteobacteria;Alphaproteobacteria;Rhodobacterales;Rhodobacteraceae;Octadecabacter;
OTU_3625	0.000408218	0.0512821	0.153474	0.0722296	0.296862	0.41306	0.273208	0.568503	Under	M_mgpc	Bacteria;Bacteroidetes;Sphingobacteria;Sphingobacteriales;Cytophagaceae;Rhodocytophaga;
OTU_3183	0.000408906	0.0512821	0.153736	0.0724025	0.297167	0.413587	0.273663	0.569008	Under	M_mgpc	Bacteria;Firmicutes;Bacilli;Lactobacillales;Lactobacillaceae;Lactobacillus;
OTU_2788	0.000411928	0.0512821	0.154889	0.0731627	0.298506	0.415896	0.275656	0.571219	Under	M_mgpc	Bacteria;Firmicutes;Erysipelotrichia;Erysipelotrichales;Erysipelotrichaceae;Solobacterium;
OTU_3672	0.000413823	0.025641	0.155612	0.0736405	0.299344	0.41734	0.276904	0.5726	Under	M_mgpc	Bacteria;Proteobacteria;Alphaproteobacteria;Rhodobacterales;Rhodobacteraceae;Leisingera;
OTU_1831	0.000414058	0.025641	0.155702	0.0736996	0.299448	0.417518	0.277058	0.57277	Under	M_mgpc	Bacteria;Proteobacteria;Gammaproteobacteria;Legionellales;Coxiellaceae;Coxiella;
OTU_5474	0.000414997	0.025641	0.15606	0.0739365	0.299863	0.418232	0.277675	0.573452	Under	M_mgpc	Bacteria;Firmicutes;Clostridia;Thermoanaerobacterales;Thermodesulfobiaceae;Coprothermobacter;
OTU_6178	0.00041614	0.025641	0.156496	0.0742252	0.300368	0.419099	0.278426	0.574281	Under	M_mgpc	Bacteria;Proteobacteria;Alphaproteobacteria;Rhizobiales;Rhodobiaceae;Anderseniella;
OTU_1177	0.000419453	0.025641	0.157759	0.0750632	0.301831	0.421607	0.280599	0.576674	Under	M_mgpc	Bacteria;Proteobacteria;Alphaproteobacteria;Rhodobacterales;Rhodobacteraceae;Sulfitobacter;
OTU_5546	0.00041963	0.0512821	0.157827	0.075108	0.301909	0.421741	0.280715	0.576801	Under	M_mgpc	Bacteria;Proteobacteria;Alphaproteobacteria;Rhodobacterales;Rhodobacteraceae;Citreimonas;
OTU_817	0.000423288	0.025641	0.159222	0.0760354	0.303521	0.424495	0.283105	0.579425	Under	M_mgpc	Bacteria;Bacteroidetes;Flavobacteria;Flavobacteriales;Cryomorphaceae;Wandonia;
OTU_587	0.000423363	0.025641	0.15925	0.0760545	0.303554	0.424552	0.283155	0.579479	Under	M_mgpc	Bacteria;Spirochaetes;Spirochaetes;Spirochaetales;Spirochaetaceae;Treponema;
OTU_1447	0.000431459	0.0769231	0.162337	0.0781156	0.307113	0.430602	0.288421	0.585228	Under	M_mgpc	Bacteria;Proteobacteria;Alphaproteobacteria;Rhodospirillales;Acetobacteraceae;Roseomonas;
OTU_1352	0.000431931	0.025641	0.162517	0.0782363	0.30732	0.430953	0.288727	0.585561	Under	M_mgpc	Bacteria;Proteobacteria;Betaproteobacteria;Burkholderiales;Burkholderiaceae;Ralstonia;
OTU_723	0.000436123	0.025641	0.164115	0.0793082	0.309158	0.434058	0.291439	0.588503	Under	M_mgpc	Bacteria;Bacteroidetes;Sphingobacteria;Sphingobacteriales;Saprospiraceae;Lewinella;
OTU_4549	0.000440191	0.0512821	0.165666	0.0803514	0.310938	0.437056	0.294062	0.591338	Under	M_mgpc	Bacteria;Firmicutes;Bacilli;Lactobacillales;Lactobacillaceae;Lactobacillus;
OTU_532	0.000441929	0.0769231	0.166329	0.080798	0.311698	0.438333	0.29518	0.592544	Under	M_mgpc	Bacteria;Tenericutes;Mollicutes;Mycoplasmatales;Mycoplasmataceae;Mycoplasma;
OTU_3917	0.000446277	0.025641	0.167986	0.0819171	0.313595	0.441512	0.297969	0.595543	Under	M_mgpc	Bacteria;Firmicutes;Bacilli;Bacillales;Paenibacillaceae_;Paenibacillus;
OTU_937	0.000447746	0.0512821	0.168545	0.082296	0.314236	0.442582	0.298909	0.596551	Under	M_mgpc	Bacteria;Bacteroidetes;Flavobacteria;Flavobacteriales;Flavobacteriaceae;Winogradskyella;
OTU_1143	0.000448286	0.025641	0.168751	0.0824355	0.314471	0.442975	0.299255	0.596921	Under	M_mgpc	Bacteria;Firmicutes;Erysipelotrichia;Erysipelotrichales;Erysipelotrichaceae;Sharpea;
OTU_5346	0.000449644	0.025641	0.169269	0.082786	0.315063	0.443961	0.300122	0.59785	Under	M_mgpc	Bacteria;Firmicutes;Bacilli;Lactobacillales;Lactobacillaceae;Lactobacillus;
OTU_4184	0.000450597	0.0512821	0.169632	0.0830322	0.315478	0.444652	0.300731	0.5985	Under	M_mgpc	Bacteria;Proteobacteria;Gammaproteobacteria;Oceanospirillales;Halomonadaceae;Carnimonas;
OTU_4103	0.000452448	0.0512821	0.170337	0.0835109	0.316283	0.445993	0.301911	0.599761	Under	M_mgpc	Bacteria;Proteobacteria;Betaproteobacteria;Burkholderiales;Comamonadaceae;Acidovorax;
OTU_6700	0.000454073	0.025641	0.170956	0.0839316	0.31699	0.447167	0.302945	0.600864	Under	M_mgpc	Bacteria;Firmicutes;Negativicutes;Selenomonadales;Veillonellaceae;Veillonella;
OTU_1053	0.000457409	0.0512821	0.172227	0.0847965	0.318439	0.44957	0.305064	0.603119	Under	M_mgpc	Bacteria;Firmicutes;Clostridia;Clostridiales;Clostridiales_Incertae_Sedis_XI;Peptoniphilus;
OTU_61	0.000461976	0.0769231	0.173967	0.0859837	0.320419	0.452842	0.307956	0.606186	Under	M_mgpc	Bacteria;Firmicutes;Bacilli;Lactobacillales;Aerococcaceae;Abiotrophia;
OTU_1587	0.000463028	0.0769231	0.174367	0.0862574	0.320874	0.453593	0.30862	0.606888	Under	M_mgpc	Bacteria;Proteobacteria;Gammaproteobacteria;Thiotrichales;Thiotrichaceae;Thiothrix;
OTU_5433	0.000481653	0.025641	0.181458	0.0911339	0.328908	0.46672	0.320284	0.619124	Under	M_mgpc	Bacteria;Tenericutes;Mollicutes;Mycoplasmatales;Mycoplasmataceae;Mycoplasma;
OTU_3531	0.000489375	0.025641	0.184396	0.0931706	0.332221	0.47207	0.325065	0.624083	Under	M_mgpc	Bacteria;Proteobacteria;Alphaproteobacteria;Rhodobacterales;Rhodobacteraceae;Leisingera;
OTU_789	0.000490738	0.025641	0.184915	0.093531	0.332804	0.473008	0.325905	0.624952	Under	M_mgpc	Bacteria;Actinobacteria;Actinobacteria;Acidimicrobiales;Acidimicrobiaceae;Ilumatobacter;
OTU_1283	0.000499436	0.0769231	0.188222	0.0958367	0.336521	0.478959	0.331244	0.630447	Under	M_mgpc	Bacteria;Bacteroidetes;Sphingobacteria;Sphingobacteriales;Flammeovirgaceae;Persicobacter;
OTU_6185	0.000507744	0.025641	0.19138	0.0980487	0.340058	0.48458	0.336306	0.63562	Under	M_mgpc	Bacteria;Proteobacteria;Betaproteobacteria;Burkholderiales;Oxalobacteraceae;Naxibacter;
OTU_5607	0.000508728	0.0512821	0.191754	0.0983114	0.340476	0.485242	0.336903	0.636228	Under	M_mgpc	Bacteria;Proteobacteria;Gammaproteobacteria;Oceanospirillales;Halomonadaceae;Cobetia;
OTU_4039	0.000511457	0.0512821	0.192791	0.0990404	0.341635	0.487074	0.338556	0.637909	Under	M_mgpc	Bacteria;Proteobacteria;Gammaproteobacteria;Alteromonadales;Moritellaceae;Moritella;
OTU_5822	0.000516133	0.0512821	0.194567	0.100292	0.343617	0.490195	0.341379	0.640771	Under	M_mgpc	Bacteria;Firmicutes;Clostridia;Clostridiales;Clostridiales_Incertae_Sedis_XI;Peptoniphilus;
OTU_1081	0.00051706	0.025641	0.194919	0.10054	0.34401	0.490812	0.341937	0.641335	Under	M_mgpc	Bacteria;Firmicutes;Clostridia;Clostridiales;Clostridiales_Incertae_Sedis_XI;Peptoniphilus;
OTU_1451	0.000525058	0.0769231	0.197955	0.102688	0.34739	0.496101	0.346733	0.646169	Under	M_mgpc	Bacteria;Proteobacteria;Epsilonproteobacteria;Campylobacterales;Campylobacteraceae;Sulfurospirillum;
OTU_2579	0.000553479	0.025641	0.208731	0.110382	0.359314	0.514458	0.363497	0.662827	Under	M_mgpc	Bacteria;Proteobacteria;Gammaproteobacteria;Xanthomonadales;Xanthomonadaceae;Stenotrophomonas;
OTU_3332	0.000556492	0.0512821	0.209871	0.111203	0.360569	0.516364	0.365248	0.664546	Under	M_mgpc	Bacteria;Proteobacteria;Gammaproteobacteria;Pseudomonadales;Pseudomonadaceae;Pseudomonas;
OTU_1261	0.000568754	0.102564	0.214511	0.114556	0.365664	0.524046	0.372326	0.671455	Under	M_mgpc	Bacteria;Proteobacteria;Alphaproteobacteria;Rhodobacterales;Rhodobacteraceae;Tropicibacter;
OTU_3459	0.000572585	0.102564	0.21596	0.115607	0.367251	0.526421	0.37452	0.673584	Under	M_mgpc	Bacteria;Tenericutes;Mollicutes;Mycoplasmatales;Mycoplasmataceae;Mycoplasma;
OTU_7132	0.000576096	0.0769231	0.217287	0.116571	0.368703	0.528588	0.376525	0.675524	Under	M_mgpc	Bacteria;Actinobacteria;Actinobacteria;Actinomycetales;Actinomycetaceae;Actinomyces;
OTU_3482	0.000578917	0.0769231	0.218353	0.117347	0.369868	0.530321	0.378131	0.677073	Under	M_mgpc	Bacteria;Proteobacteria;Gammaproteobacteria;Alteromonadales;Colwelliaceae;Colwellia;
OTU_1643	0.000580835	0.0512821	0.219077	0.117875	0.370659	0.531495	0.37922	0.678123	Under	M_mgpc	Bacteria;Verrucomicrobia;Opitutae;Puniceicoccales;Puniceicoccaceae;Coraliomargarita;
OTU_751	0.000582146	0.0512821	0.219573	0.118236	0.371199	0.532297	0.379963	0.678838	Under	M_mgpc	Bacteria;Firmicutes;Bacilli;Bacillales;Bacillaceae_;Bacillus;
OTU_5394	0.000604851	0.102564	0.228138	0.124516	0.380514	0.54596	0.392693	0.690984	Under	M_mgpc	Bacteria;Firmicutes;Bacilli;Lactobacillales;Lactobacillaceae;Pediococcus;
OTU_5427	0.00061136	0.0512821	0.23059	0.126325	0.383168	0.549802	0.396292	0.694381	Under	M_mgpc	Bacteria;Proteobacteria;Deltaproteobacteria;Bdellovibrionales;Bacteriovoracaceae;Bacteriovorax;
OTU_393	0.000614987	0.025641	0.231955	0.127336	0.384645	0.55193	0.398288	0.696259	Under	M_mgpc	Bacteria;Planctomycetes;Planctomycetacia;Planctomycetales;Planctomycetaceae;Blastopirellula;
OTU_3794	0.000616745	0.102564	0.232617	0.127825	0.385359	0.552957	0.399253	0.697164	Under	M_mgpc	Bacteria;Tenericutes;Mollicutes;Mycoplasmatales;Mycoplasmataceae;Mycoplasma;
OTU_5610	0.000625704	0.0769231	0.235986	0.130327	0.388993	0.558157	0.404145	0.701739	Under	M_mgpc	Bacteria;Firmicutes;Bacilli;Bacillales;Staphylococcaceae;Salinicoccus;
OTU_5365	0.000627019	0.102564	0.23648	0.130694	0.389525	0.558914	0.404859	0.702405	Under	M_mgpc	Bacteria;Proteobacteria;Deltaproteobacteria;Desulfobacterales;Desulfobulbaceae;Desulfotalea;
OTU_6129	0.000627654	0.102564	0.236719	0.130872	0.389782	0.55928	0.405204	0.702726	Under	M_mgpc	Bacteria;Bacteroidetes;Flavobacteria;Flavobacteriales;Flavobacteriaceae;Zunongwangia;
OTU_1096	0.000637136	0.0512821	0.24028	0.133528	0.39361	0.564703	0.410325	0.707478	Under	M_mgpc	Bacteria;Tenericutes;Mollicutes;Mycoplasmatales;Mycoplasmataceae;Mycoplasma;
OTU_5416	0.000640893	0.0512821	0.241691	0.134582	0.395122	0.566834	0.412341	0.70934	Under	M_mgpc	Bacteria;Tenericutes;Mollicutes;Mycoplasmatales;Mycoplasmataceae;Mycoplasma;
OTU_1328	0.000646491	0.102564	0.24379	0.136156	0.397372	0.569989	0.415332	0.712094	Under	M_mgpc	Bacteria;Proteobacteria;Alphaproteobacteria;Rhizobiales;Hyphomicrobiaceae;Filomicrobium;
OTU_7024	0.000651848	0.102564	0.245798	0.137664	0.39952	0.572986	0.418179	0.714705	Under	M_mgpc	Archaea;Crenarchaeota;Thermoprotei;Thermoproteales;Thermofilaceae;Thermofilum;
OTU_733	0.000654177	0.0769231	0.246671	0.13832	0.400452	0.574283	0.419412	0.715832	Under	M_mgpc	Bacteria;Proteobacteria;Gammaproteobacteria;Thiotrichales;Thiotrichaceae;Thiothrix;
OTU_5423	0.000658855	0.0769231	0.248422	0.139639	0.402321	0.576876	0.42188	0.718085	Under	M_mgpc	Bacteria;Firmicutes;Bacilli;Lactobacillales;Lactobacillaceae;Lactobacillus;
OTU_4594	0.000683471	0.102564	0.257621	0.146609	0.4121	0.590261	0.434683	0.729652	Under	M_mgpc	Bacteria;Proteobacteria;Alphaproteobacteria;Sphingomonadales;Sphingomonadaceae;Sphingomonas;
OTU_5032	0.000691546	0.0769231	0.260632	0.148905	0.415286	0.594559	0.438815	0.733345	Under	M_mgpc	Bacteria;Firmicutes;Clostridia;Thermoanaerobacterales;Thermoanaerobacteraceae;Thermoanaerobacter;
OTU_471	0.000706424	0.128205	0.26617	0.153145	0.421128	0.60236	0.446344	0.74002	Under	M_mgpc	Bacteria;Tenericutes;Mollicutes;Mycoplasmatales;Mycoplasmataceae;Mycoplasma;
OTU_503	0.000733466	0.128205	0.276202	0.160887	0.431652	0.616158	0.459745	0.75174	Under	M_mgpc	Bacteria;Bacteroidetes;Flavobacteria;Flavobacteriales;Flavobacteriaceae;Cellulophaga;
OTU_1068	0.000740369	0.0769231	0.278756	0.16287	0.434319	0.619603	0.463108	0.754649	Under	M_mgpc	Bacteria;Bacteroidetes;Sphingobacteria;Sphingobacteriales;Cytophagaceae;Hymenobacter;
OTU_5609	0.00074044	0.0769231	0.278782	0.16289	0.434346	0.619638	0.463142	0.754679	Under	M_mgpc	Bacteria;Proteobacteria;Betaproteobacteria;Hydrogenophilales;Hydrogenophilaceae;Sulfuricella;
OTU_1052	0.000759393	0.0769231	0.285779	0.168346	0.441629	0.628937	0.472256	0.762495	Under	M_mgpc	Bacteria;Proteobacteria;Deltaproteobacteria;Syntrophobacterales;Syntrophaceae;Desulfomonile;
OTU_29	0.000766566	0.0512821	0.288421	0.170416	0.444369	0.632397	0.475661	0.765391	Under	M_mgpc	Bacteria;Bacteroidetes;Bacteroidia;Bacteroidales;Bacteroidaceae;Bacteroides;
OTU_242	0.000773642	0.153846	0.291024	0.172459	0.447064	0.635778	0.478994	0.768213	Under	M_mgpc	Bacteria;Firmicutes;Bacilli;Bacillales;Bacillales_Incertae_Sedis_XI;Gemella;
OTU_2697	0.000774752	0.025641	0.291432	0.17278	0.447487	0.636306	0.479515	0.768653	Under	M_mgpc	Bacteria;Bacteroidetes;Flavobacteria;Flavobacteriales;Flavobacteriaceae;Coenonia;
OTU_93	0.000775821	0.128205	0.291825	0.173089	0.447893	0.636814	0.480017	0.769076	Under	M_mgpc	Bacteria;Firmicutes;Negativicutes;Selenomonadales;Veillonellaceae;Selenomonas;
OTU_2803	0.000845979	0.179487	0.317434	0.193462	0.474147	0.668613	0.511734	0.795255	Under	M_mgpc	Archaea;Euryarchaeota;Halobacteria;Halobacteriales;Halobacteriaceae;Halorubrum;
OTU_1837	0.000848002	0.153846	0.318167	0.194051	0.474892	0.669488	0.512615	0.795966	Under	M_mgpc	Bacteria;Actinobacteria;Actinobacteria;Actinomycetales;Thermomonosporaceae;Actinomadura;
OTU_489	0.000848337	0.102564	0.318289	0.194149	0.475015	0.669632	0.512761	0.796083	Under	M_mgpc	Bacteria;Firmicutes;Bacilli;Bacillales;Bacillaceae_;Bacillus;
OTU_1863	0.0008526	0.179487	0.319833	0.195392	0.476583	0.671467	0.514611	0.797573	Under	M_mgpc	Bacteria;Tenericutes;Mollicutes;Entomoplasmatales;Entomoplasmataceae;Mesoplasma;
OTU_2845	0.00085545	0.153846	0.320864	0.196223	0.477629	0.672688	0.515844	0.798563	Under	M_mgpc	Bacteria;Proteobacteria;Gammaproteobacteria;Thiotrichales;Thiotrichaceae;Thiothrix;
OTU_3268	0.000860354	0.128205	0.322637	0.197654	0.479426	0.674777	0.517956	0.800255	Under	M_mgpc	Bacteria;Tenericutes;Mollicutes;Mycoplasmatales;Mycoplasmataceae;Mycoplasma;
OTU_3505	0.000865799	0.179487	0.324603	0.199244	0.481418	0.677082	0.520289	0.802119	Under	M_mgpc	Bacteria;Proteobacteria;Alphaproteobacteria;Rhodobacterales;Rhodobacteraceae;Antarctobacter;
OTU_1488	0.000869796	0.0769231	0.326046	0.200411	0.482876	0.678764	0.521993	0.803476	Under	M_mgpc	Archaea;Euryarchaeota;Halobacteria;Halobacteriales;Halobacteriaceae;Haloferax;
OTU_71	0.000884042	0.128205	0.331175	0.204573	0.488053	0.684686	0.528009	0.808241	Under	M_mgpc	Bacteria;Proteobacteria;Gammaproteobacteria;Vibrionales;Vibrionaceae;Vibrio;
OTU_2656	0.000889132	0.153846	0.333004	0.206061	0.489894	0.686775	0.530138	0.809917	Under	M_mgpc	Bacteria;Proteobacteria;Deltaproteobacteria;Desulfobacterales;Desulfobulbaceae;Desulfotalea;
OTU_311	0.000893064	0.179487	0.334415	0.207211	0.491314	0.68838	0.531774	0.811202	Under	M_mgpc	Bacteria;Firmicutes;Negativicutes;Selenomonadales;Veillonellaceae;Dialister;
OTU_5641	0.000897759	0.128205	0.336099	0.208584	0.493006	0.690285	0.533719	0.812726	Under	M_mgpc	Bacteria;Firmicutes;Bacilli;Lactobacillales;Leuconostocaceae;Weissella;
OTU_3553	0.000918935	0.128205	0.343669	0.214782	0.500592	0.698734	0.542376	0.819452	Under	M_mgpc	Bacteria;Proteobacteria;Gammaproteobacteria;Oceanospirillales;Halomonadaceae;Halomonas;
OTU_1830	0.000924448	0.0769231	0.345634	0.216397	0.502555	0.700896	0.544598	0.821165	Under	M_mgpc	Bacteria;Proteobacteria;Gammaproteobacteria;Vibrionales;Vibrionaceae;Photobacterium;
OTU_819	0.000947472	0.205128	0.353812	0.223142	0.510699	0.709757	0.553744	0.828154	Under	M_mgpc	Bacteria;Proteobacteria;Gammaproteobacteria;Alteromonadales;Alteromonadaceae;Microbulbifer;
OTU_3585	0.000955023	0.128205	0.356484	0.225355	0.513351	0.712606	0.556695	0.830389	Under	M_mgpc	Bacteria;Proteobacteria;Gammaproteobacteria;Pseudomonadales;Pseudomonadaceae;Pseudomonas;
OTU_2791	0.000992399	0.179487	0.369636	0.23631	0.526341	0.7263	0.570966	0.841051	Under	M_mgpc	Bacteria;Bacteroidetes;Sphingobacteria;Sphingobacteriales;Rhodothermaceae;Salinibacter;
OTU_2843	0.000997912	0.179487	0.371565	0.237925	0.528237	0.728264	0.573024	0.842569	Under	M_mgpc	Bacteria;Firmicutes;Negativicutes;Selenomonadales;Veillonellaceae;Veillonella;
OTU_6663	0.000999932	0.179487	0.372271	0.238517	0.528931	0.728981	0.573775	0.843122	Under	M_mgpc	Bacteria;Firmicutes;Bacilli;Bacillales;Paenibacillaceae_;Brevibacillus;
OTU_6597	0.00100006	0.230769	0.372316	0.238555	0.528975	0.729026	0.573824	0.843157	Under	M_mgpc	Bacteria;Bacteroidetes;Sphingobacteria;Sphingobacteriales;Saprospiraceae;Lewinella;
OTU_5188	0.00101309	0.102564	0.376862	0.242373	0.533433	0.733599	0.578629	0.846677	Under	M_mgpc	Bacteria;Bacteroidetes;Bacteroidia;Bacteroidales;Porphyromonadaceae;Porphyromonas;
OTU_843	0.00102132	0.230769	0.379726	0.244785	0.536236	0.736449	0.581632	0.848863	Under	M_mgpc	Bacteria;Firmicutes;Clostridia;Clostridiales;Clostridiales_Incertae_Sedis_XVII;Sulfobacillus;
OTU_3220	0.00104956	0.230769	0.3895	0.253053	0.545764	0.745994	0.591735	0.856138	Under	M_mgpc	Bacteria;Proteobacteria;Gammaproteobacteria;Alteromonadales;Alteromonadaceae;Alteromonas;
OTU_3698	0.00106441	0.179487	0.394611	0.257398	0.550724	0.750875	0.596929	0.85983	Under	M_mgpc	Bacteria;Bacteroidetes;Sphingobacteria;Sphingobacteriales;Saprospiraceae;Haliscomenobacter;
OTU_186	0.00107926	0.128205	0.399698	0.261737	0.555646	0.75566	0.602039	0.863431	Under	M_mgpc	Bacteria;Firmicutes;Clostridia;Thermoanaerobacterales;Thermoanaerobacteraceae;Ammonifex;
OTU_2629	0.00108637	0.0769231	0.402126	0.263815	0.55799	0.757919	0.604459	0.865125	Under	M_mgpc	Bacteria;Proteobacteria;Alphaproteobacteria;Sphingomonadales;Sphingomonadaceae;Sphingomonas;
OTU_89	0.00111038	0.230769	0.410291	0.270823	0.565847	0.765396	0.612497	0.870701	Under	M_mgpc	Bacteria;Bacteroidetes;Flavobacteria;Flavobacteriales;Flavobacteriaceae;Chryseobacterium;
OTU_315	0.00111588	0.230769	0.412153	0.272426	0.567633	0.767076	0.614309	0.871947	Under	M_mgpc	Bacteria;Firmicutes;Bacilli;Bacillales;Bacillales_Incertae_Sedis_XI;Gemella;
OTU_1457	0.00112871	0.205128	0.416482	0.276163	0.57178	0.770946	0.618494	0.874809	Under	M_mgpc	Bacteria;Firmicutes;Clostridia;Clostridiales;Clostridiales_incertae_sedis;Proteiniborus;
OTU_1424	0.00115273	0.153846	0.424544	0.283148	0.579471	0.778021	0.626178	0.880007	Under	M_mgpc	Bacteria;Proteobacteria;Betaproteobacteria;Burkholderiales;Comamonadaceae;Comamonas;
OTU_3348	0.00116517	0.25641	0.428697	0.286761	0.58342	0.781601	0.630082	0.88262	Under	M_mgpc	Bacteria;Verrucomicrobia;Verrucomicrobiae;Verrucomicrobiales;Verrucomicrobiaceae;Roseibacillus;
OTU_930	0.00118075	0.179487	0.433875	0.291279	0.58833	0.786003	0.6349	0.885817	Under	M_mgpc	Bacteria;Firmicutes;Clostridia;Clostridiales;Heliobacteriaceae;Heliobacillus;
OTU_6817	0.0011814	0.282051	0.43409	0.291467	0.588533	0.786185	0.635099	0.885948	Under	M_mgpc	Archaea;Euryarchaeota;Methanomicrobia;Methanosarcinales;Methanosarcinaceae;Methanimicrococcus;
OTU_3552	0.00123342	0.128205	0.451182	0.306488	0.60463	0.800233	0.650597	0.896027	Under	M_mgpc	Bacteria;Tenericutes;Mollicutes;Mycoplasmatales;Mycoplasmataceae;Ureaplasma;
OTU_1208	0.00134196	0.282051	0.485883	0.337481	0.636817	0.826649	0.680282	0.914437	Under	M_mgpc	Bacteria;Bacteroidetes;Flavobacteria;Flavobacteriales;Flavobacteriaceae;Aequorivita;
OTU_6576	0.00137338	0.282051	0.495677	0.346348	0.645782	0.833622	0.688246	0.919169	Under	M_mgpc	Bacteria;Tenericutes;Mollicutes;Mycoplasmatales;Mycoplasmataceae;Ureaplasma;
OTU_915	0.00139377	0.128205	0.501972	0.352074	0.651516	0.837997	0.693272	0.922108	Under	M_mgpc	Bacteria;Proteobacteria;Alphaproteobacteria;Rhodospirillales;Acetobacteraceae;Roseococcus;
OTU_1423	0.00139552	0.230769	0.50251	0.352565	0.652005	0.838367	0.693698	0.922356	Under	M_mgpc	Bacteria;Firmicutes;Bacilli;Bacillales;Paenibacillaceae_;Brevibacillus;
OTU_2855	0.00143409	0.25641	0.514276	0.363329	0.662662	0.846312	0.70289	0.92763	Under	M_mgpc	Bacteria;Proteobacteria;Gammaproteobacteria;Cardiobacteriales;Cardiobacteriaceae;Suttonella;
OTU_2858	0.00146182	0.282051	0.522626	0.371014	0.670179	0.851783	0.709265	0.931214	Under	M_mgpc	Bacteria;Firmicutes;Bacilli;Bacillales;Bacillales_incertae_sedis;Caldalkalibacillus;
OTU_1785	0.00150194	0.179487	0.534542	0.382048	0.680841	0.859353	0.718155	0.936108	Under	M_mgpc	Archaea;Euryarchaeota;Methanomicrobia;Methanosarcinales;Methanosarcinaceae;Methanohalophilus;
OTU_4683	0.00151663	0.358974	0.538856	0.386062	0.684682	0.862027	0.721314	0.937817	Under	M_mgpc	Bacteria;Firmicutes;Bacilli;Lactobacillales;Lactobacillaceae;Lactobacillus;
OTU_1791	0.00156275	0.358974	0.552234	0.398574	0.696527	0.870099	0.730913	0.942913	Under	M_mgpc	Bacteria;Proteobacteria;Deltaproteobacteria;Desulfobacterales;Desulfobacteraceae;Desulfatirhabdium;
OTU_4418	0.00162162	0.333333	0.568933	0.414331	0.711173	0.879719	0.742486	0.948857	Under	M_mgpc	Bacteria;Bacteroidetes;Flavobacteria;Flavobacteriales;Flavobacteriaceae;Persicivirga;
OTU_1462	0.00164734	0.282051	0.576097	0.421138	0.717409	0.883697	0.747315	0.951269	Under	M_mgpc	Bacteria;Proteobacteria;Deltaproteobacteria;Desulfobacterales;Desulfobulbaceae;Desulfofustis;
OTU_229	0.00165314	0.384615	0.577699	0.422664	0.718799	0.884574	0.748383	0.951798	Under	M_mgpc	Bacteria;Bacteroidetes;Flavobacteria;Flavobacteriales;Flavobacteriaceae;Chryseobacterium;
OTU_1247	0.00168037	0.384615	0.585173	0.429805	0.725267	0.88861	0.753318	0.954212	Under	M_mgpc	Bacteria;Proteobacteria;Alphaproteobacteria;Rhizobiales;Rhizobiaceae;Rhizobium;
OTU_6749	0.00175566	0.384615	0.605364	0.449251	0.742581	0.899052	0.766222	0.960318	Under	M_mgpc	Bacteria;Bacteroidetes;Bacteroidia;Bacteroidales;Porphyromonadaceae;Parabacteroides;
OTU_7158	0.00179118	0.333333	0.614646	0.458271	0.750461	0.903632	0.771951	0.962929	Under	M_mgpc	Bacteria;Actinobacteria;Actinobacteria;Actinomycetales;Micrococcaceae;Nesterenkonia;
OTU_2567	0.00183945	0.461538	0.627011	0.470365	0.760881	0.909526	0.779387	0.966224	Under	M_mgpc	Bacteria;Proteobacteria;Alphaproteobacteria;Rhodospirillales;Acetobacteraceae;Stella;
OTU_3257	0.0018621	0.333333	0.632713	0.475971	0.765654	0.912166	0.782743	0.967674	Under	M_mgpc	Bacteria;Proteobacteria;Betaproteobacteria;Burkholderiales;Burkholderiales_incertae_sedis;Tepidimonas;
OTU_36	0.00190703	0.358974	0.643838	0.486968	0.774912	0.917177	0.789158	0.970383	Under	M_mgpc	Bacteria;Proteobacteria;Betaproteobacteria;Burkholderiales;Comamonadaceae;Lampropedia;
OTU_3478	0.00191715	0.358974	0.64631	0.489422	0.776959	0.918266	0.79056	0.970964	Under	M_mgpc	Bacteria;Proteobacteria;Alphaproteobacteria;Sphingomonadales;Sphingomonadaceae;Novosphingobium;
OTU_6081	0.00195439	0.410256	0.655294	0.498372	0.784366	0.92215	0.795584	0.97301	Under	M_mgpc	Bacteria;Tenericutes;Mollicutes;Mycoplasmatales;Mycoplasmataceae;Mycoplasma;
OTU_1074	0.0019556	0.435897	0.655585	0.498663	0.784606	0.922274	0.795745	0.973075	Under	M_mgpc	Bacteria;Actinobacteria;Actinobacteria;Actinomycetales;Tsukamurellaceae;Tsukamurella;
OTU_2854	0.00198067	0.358974	0.661534	0.504618	0.789482	0.92478	0.799009	0.974373	Under	M_mgpc	Bacteria;Verrucomicrobia;Verrucomicrobiae;Verrucomicrobiales;Rubritaleaceae;Rubritalea;
OTU_160	0.0020105	0.384615	0.668515	0.511635	0.795175	0.927658	0.802778	0.975844	Under	M_mgpc	Bacteria;Spirochaetes;Spirochaetes;Spirochaetales;Spirochaetaceae;Spirochaeta;
OTU_7159	0.00211409	0.410256	0.691919	0.53539	0.814031	0.936822	0.814942	0.980366	Under	M_mgpc	Bacteria;Proteobacteria;Gammaproteobacteria;Alteromonadales;Shewanellaceae;Shewanella;
OTU_2787	0.0021341	0.435897	0.696291	0.539868	0.817513	0.938454	0.817135	0.981143	Under	M_mgpc	Bacteria;Proteobacteria;Gammaproteobacteria;Oceanospirillales;Oceanospirillaceae;Oceanospirillum;
OTU_1897	0.00214105	0.461538	0.697799	0.541416	0.818711	0.939011	0.817886	0.981407	Under	M_mgpc	Bacteria;Tenericutes;Mollicutes;Mycoplasmatales;Mycoplasmataceae;Mycoplasma;
OTU_512	0.00214943	0.512821	0.699609	0.543275	0.820146	0.939676	0.818783	0.98172	Under	M_mgpc	Bacteria;Tenericutes;Mollicutes;Mycoplasmatales;Mycoplasmataceae;Mycoplasma;
OTU_2786	0.00215624	0.333333	0.701075	0.544783	0.821308	0.940211	0.819507	0.981971	Under	M_mgpc	Bacteria;Tenericutes;Mollicutes;Mycoplasmatales;Mycoplasmataceae;Mycoplasma;
OTU_6291	0.00219324	0.410256	0.708938	0.552896	0.82751	0.943035	0.82334	0.983278	Under	M_mgpc	Bacteria;Tenericutes;Mollicutes;Mycoplasmatales;Mycoplasmataceae;Mycoplasma;
OTU_404	0.00226557	0.435897	0.723848	0.568401	0.839152	0.948177	0.830395	0.985585	Under	M_mgpc	Archaea;Euryarchaeota;Methanobacteria;Methanobacteriales;Methanobacteriaceae;Methanobacterium;
OTU_2401	0.00227484	0.410256	0.725715	0.570353	0.840598	0.948801	0.831259	0.985858	Under	M_mgpc	Bacteria;Proteobacteria;Alphaproteobacteria;Rhodobacterales;Rhodobacteraceae;Oceanicola;
OTU_3529	0.0022818	0.487179	0.727111	0.571816	0.841678	0.949266	0.831902	0.986061	Under	M_mgpc	Bacteria;Firmicutes;Clostridia;Clostridiales;Lachnospiraceae;Anaerostipes;
OTU_1741	0.00238087	0.435897	0.746374	0.592139	0.856426	0.955432	0.840529	0.988661	Under	M_mgpc	Bacteria;Actinobacteria;Actinobacteria;Actinomycetales;Intrasporangiaceae;Terrabacter;
OTU_1456	0.00240894	0.358974	0.751631	0.597735	0.860401	0.957039	0.842804	0.989312	Under	M_mgpc	Bacteria;Planctomycetes;Planctomycetacia;Planctomycetales;Planctomycetaceae;Singulisphaera;
OTU_46	0.00242626	0.410256	0.754831	0.601153	0.862809	0.958001	0.844172	0.989695	Under	M_mgpc	Bacteria;Proteobacteria;Gammaproteobacteria;Chromatiales;Chromatiaceae;Halochromatium;
OTU_3638	0.0024511	0.461538	0.759363	0.606008	0.866206	0.959344	0.846089	0.990224	Under	M_mgpc	Bacteria;Firmicutes;Negativicutes;Selenomonadales;Acidaminococcaceae;Succinispira;
OTU_4203	0.00254041	0.512821	0.775106	0.623006	0.87787	0.963827	0.852553	0.991922	Under	M_mgpc	Bacteria;Gemmatimonadetes;Gemmatimonadetes;Gemmatimonadales;Gemmatimonadaceae;Gemmatimonas;
OTU_1275	0.00255672	0.512821	0.777889	0.626034	0.87991	0.964591	0.853665	0.9922	Under	M_mgpc	Bacteria;Proteobacteria;Betaproteobacteria;Burkholderiales;Comamonadaceae;Polaromonas;
OTU_3252	0.00257519	0.461538	0.781007	0.629433	0.882187	0.965437	0.8549	0.992505	Under	M_mgpc	Bacteria;Firmicutes;Bacilli;Lactobacillales;Lactobacillaceae;Lactobacillus;
OTU_1890	0.00259968	0.564103	0.785086	0.633894	0.885152	0.966527	0.856497	0.992892	Under	M_mgpc	Bacteria;Tenericutes;Mollicutes;Mycoplasmatales;Mycoplasmataceae;Mycoplasma;
OTU_262	0.00268182	0.307692	0.798315	0.64847	0.894662	0.969938	0.861541	0.994058	Under	M_mgpc	Bacteria;Proteobacteria;Betaproteobacteria;Burkholderiales;Oxalobacteraceae;Undibacterium;
OTU_3235	0.00269696	0.435897	0.800679	0.651092	0.896343	0.970527	0.862421	0.994252	Under	M_mgpc	Bacteria;Proteobacteria;Alphaproteobacteria;Rhizobiales;Rhodobiaceae;Anderseniella;
OTU_1756	0.00275044	0.641026	0.808847	0.660196	0.902111	0.972519	0.865408	0.994892	Under	M_mgpc	Bacteria;Bacteroidetes;Flavobacteria;Flavobacteriales;Flavobacteriaceae;Marixanthomonas;
OTU_2614	0.00279207	0.435897	0.815011	0.667112	0.906417	0.973976	0.867609	0.995343	Under	M_mgpc	Bacteria;Firmicutes;Bacilli;Bacillales;Pasteuriaceae;Pasteuria;
OTU_1862	0.00280185	0.615385	0.816434	0.668714	0.907406	0.974307	0.868111	0.995444	Under	M_mgpc	Bacteria;Actinobacteria;Actinobacteria;Actinomycetales;Actinomycetaceae;Actinomyces;
OTU_1360	0.00282706	0.461538	0.820062	0.67281	0.909917	0.975141	0.86938	0.995693	Under	M_mgpc	Bacteria;Actinobacteria;Actinobacteria;Actinomycetales;Mycobacteriaceae;Mycobacterium;
OTU_40	0.00289508	0.461538	0.829555	0.683594	0.916416	0.977258	0.872625	0.996304	Under	M_mgpc	Bacteria;Bacteroidetes;Flavobacteria;Flavobacteriales;Flavobacteriaceae;Tenacibaculum;
OTU_5974	0.00299149	0.461538	0.842285	0.698221	0.924966	0.979954	0.876806	0.997031	Under	M_mgpc	Bacteria;Actinobacteria;Actinobacteria;Actinomycetales;Micrococcaceae;Arthrobacter;
OTU_6088	0.00304279	0.692308	0.848724	0.705695	0.929215	0.981256	0.878847	0.99736	Under	M_mgpc	Bacteria;Proteobacteria;Gammaproteobacteria;Alteromonadales;Alteromonadaceae;Glaciecola;
OTU_5483	0.00328316	0.589744	0.875993	0.737986	0.946572	0.986317	0.886928	0.998493	Under	M_mgpc	Bacteria;Proteobacteria;Alphaproteobacteria;Rhodobacterales;Rhodobacteraceae;Loktanella;
OTU_1860	0.00332789	0.641026	0.880569	0.743515	0.949374	0.987095	0.888193	0.998644	Under	M_mgpc	Bacteria;Proteobacteria;Alphaproteobacteria;Rhizobiales;Hyphomicrobiaceae;Hyphomicrobium;
OTU_221	0.00341362	0.512821	0.888932	0.753713	0.954403	0.988465	0.890438	0.998895	Under	M_mgpc	Bacteria;Firmicutes;Bacilli;Bacillales;Bacillaceae_;Bacillus;
OTU_655	0.00342771	0.615385	0.890257	0.755339	0.955188	0.988676	0.890785	0.998931	Under	M_mgpc	Bacteria;Bacteroidetes;Sphingobacteria;Sphingobacteriales;Sphingobacteriaceae;Pedobacter;
OTU_4703	0.00408567	0.666667	0.938548	0.817262	0.981188	0.995217	0.901837	0.999788	Under	M_mgpc	Bacteria;Firmicutes;Bacilli;Bacillales;Paenibacillaceae_;Brevibacillus;
OTU_4037	0.00512173	0.846154	0.977034	0.872279	0.996241	0.99877	0.908109	0.999985	Under	M_mgpc	Bacteria;Proteobacteria;Gammaproteobacteria;Pseudomonadales;Pseudomonadaceae;Cellvibrio;
OTU_1461	0.000117514	0.333333	0.0429068	0.00460413	0.302894	0.138343	0.034738	0.417348	Upper	M_smfw	Bacteria;Proteobacteria;Alphaproteobacteria;Sphingomonadales;Sphingomonadaceae;Sphingomonas;
OTU_2652	0.000117514	0.333333	0.0429068	0.00460413	0.302894	0.138343	0.034738	0.417348	Upper	M_smfw	Bacteria;Verrucomicrobia;Opitutae;Puniceicoccales;Puniceicoccaceae;Coraliomargarita;
OTU_2849	0.000117514	0.416667	0.0429068	0.00460413	0.302894	0.138343	0.034738	0.417348	Upper	M_smfw	Bacteria;Bacteroidetes;Bacteroidia;Bacteroidales;Porphyromonadaceae;Dysgonomonas;
OTU_1260	0.000160454	0.416667	0.0590103	0.00814771	0.323748	0.183976	0.0549937	0.466227	Upper	M_smfw	Bacteria;Proteobacteria;Alphaproteobacteria;Rhizobiales;Hyphomicrobiaceae;Hyphomicrobium;
OTU_3119	0.000164393	0.416667	0.0604971	0.00851384	0.325634	0.188039	0.0569349	0.470441	Upper	M_smfw	Bacteria;Proteobacteria;Gammaproteobacteria;Legionellales;Legionellaceae;Legionella;
OTU_4087	0.000164393	0.583333	0.0604971	0.00851384	0.325634	0.188039	0.0569349	0.470441	Upper	M_smfw	Bacteria;Proteobacteria;Betaproteobacteria;Rhodocyclales;Rhodocyclaceae;Propionivibrio;
OTU_4238	0.000164393	0.583333	0.0604971	0.00851384	0.325634	0.188039	0.0569349	0.470441	Upper	M_smfw	Bacteria;Proteobacteria;Betaproteobacteria;Burkholderiales;Burkholderiaceae;Polynucleobacter;
OTU_47	0.000164393	0.333333	0.0604971	0.00851384	0.325634	0.188039	0.0569349	0.470441	Upper	M_smfw	Bacteria;Actinobacteria;Actinobacteria;Bifidobacteriales;Bifidobacteriaceae;Bifidobacterium;
OTU_6437	0.000211255	0.416667	0.0782972	0.0133535	0.347762	0.234854	0.080725	0.517576	Upper	M_smfw	Bacteria;Proteobacteria;Epsilonproteobacteria;Campylobacterales;Campylobacteraceae;Campylobacter;
OTU_882	0.000233545	0.416667	0.0868298	0.0159488	0.358093	0.256165	0.0923541	0.538233	Upper	M_smfw	Bacteria;Proteobacteria;Deltaproteobacteria;Desulfobacterales;Desulfobulbaceae;Desulfotalea;
OTU_1197	0.000252995	0.416667	0.094306	0.0183562	0.367012	0.274276	0.102596	0.555428	Upper	M_smfw	Bacteria;Tenericutes;Mollicutes;Mycoplasmatales;Mycoplasmataceae;Mycoplasma;
OTU_4769	0.000286445	0.416667	0.107224	0.0227895	0.38215	0.304398	0.120323	0.583337	Upper	M_smfw	Bacteria;Actinobacteria;Actinobacteria;Acidimicrobiales;Iamiaceae;Iamia;
OTU_1134	0.000478683	0.5	0.182409	0.0542504	0.464595	0.454818	0.220319	0.71123	Upper	M_smfw	Bacteria;Proteobacteria;Gammaproteobacteria;Pseudomonadales;Moraxellaceae;Alkanindiges;
OTU_886	0.000490049	0.5	0.186879	0.0563782	0.469239	0.462617	0.225986	0.717379	Upper	M_smfw	Bacteria;Proteobacteria;Gammaproteobacteria;Chromatiales;Halothiobacillaceae;Halothiobacillus;
OTU_2926	0.000535967	0.5	0.204934	0.0652262	0.487746	0.493004	0.2485	0.7409	Upper	M_smfw	Bacteria;Firmicutes;Negativicutes;Selenomonadales;Veillonellaceae;Psychrosinus;
OTU_1218	0.000546854	0.75	0.209214	0.0673806	0.492075	0.499953	0.253746	0.746183	Upper	M_smfw	Bacteria;Actinobacteria;Actinobacteria;Actinomycetales;Brevibacteriaceae;Brevibacterium;
OTU_5974	0.000734513	0.583333	0.282494	0.107349	0.563126	0.605829	0.338161	0.822171	Upper	M_smfw	Bacteria;Proteobacteria;Betaproteobacteria;Methylophilales;Methylophilaceae;Methylophilus;
OTU_151	0.000829275	0.666667	0.318881	0.12914	0.596463	0.650457	0.376348	0.851596	Upper	M_smfw	Bacteria;Actinobacteria;Actinobacteria;Actinomycetales;Nocardioidaceae;Nocardioides;
OTU_6434	0.00103639	0.833333	0.396057	0.179108	0.663417	0.7312	0.449737	0.900534	Upper	M_smfw	Bacteria;Firmicutes;Clostridia;Clostridiales;Peptostreptococcaceae;Peptostreptococcaceae_incertae_sedis;
OTU_2941	0.00121545	0.916667	0.459404	0.223646	0.714851	0.785813	0.502922	0.930089	Upper	M_smfw	Bacteria;Tenericutes;Mollicutes;Mycoplasmatales;Mycoplasmataceae;Ureaplasma;
OTU_220	0.00122286	0.75	0.461949	0.225498	0.716854	0.787818	0.504935	0.931112	Upper	M_smfw	Bacteria;Proteobacteria;Gammaproteobacteria;Thiotrichales;Thiotrichales_incertae_sedis;Caedibacter;
OTU_1313	0.00131865	0.833333	0.49424	0.249431	0.741843	0.812098	0.529701	0.943131	Upper	M_smfw	Bacteria;Proteobacteria;Alphaproteobacteria;Rhizobiales;Methylobacteriaceae;Methylobacterium;
OTU_6465	0.00132452	0.916667	0.496183	0.250896	0.743322	0.813492	0.531145	0.943799	Upper	M_smfw	Bacteria;Proteobacteria;Gammaproteobacteria;Alteromonadales;Alteromonadaceae;Agarivorans;
OTU_2900	0.0014736	0.833333	0.544023	0.287853	0.778842	0.845635	0.56515	0.958491	Upper	M_smfw	Bacteria;Firmicutes;Bacilli;Lactobacillales;Enterococcaceae;Enterococcus;
OTU_2912	0.00150047	0.916667	0.552333	0.294448	0.784837	0.850808	0.570758	0.960719	Upper	M_smfw	Archaea;Euryarchaeota;Methanomicrobia;Methanosarcinales;Methanosarcinaceae;Methanolobus;
OTU_3453	0.00156776	0.833333	0.572723	0.310851	0.799326	0.863019	0.584158	0.965819	Upper	M_smfw	Bacteria;Actinobacteria;Actinobacteria;Actinomycetales;Glycomycetaceae;Glycomyces;
OTU_4041	0.0015747	0.916667	0.574791	0.312532	0.800778	0.86422	0.585489	0.966308	Upper	M_smfw	Bacteria;Bacteroidetes;Bacteroidia;Bacteroidales;Porphyromonadaceae;Odoribacter;
OTU_1731	0.00158604	0.833333	0.578155	0.315273	0.803132	0.866159	0.587643	0.967093	Upper	M_smfw	Bacteria;Firmicutes;Clostridia;Clostridiales;Clostridiales_Incertae_Sedis_XI;Anaerococcus;
OTU_4049	0.0015986	0.916667	0.581863	0.318306	0.805717	0.868276	0.590001	0.967942	Upper	M_smfw	Bacteria;Tenericutes;Mollicutes;Mycoplasmatales;Mycoplasmataceae;Mycoplasma;
OTU_2872	0.0016442	0.916667	0.595135	0.329247	0.814884	0.875682	0.598307	0.970855	Upper	M_smfw	Bacteria;Proteobacteria;Alphaproteobacteria;Rhizobiales;Xanthobacteraceae;Xanthobacter;
OTU_5840	0.0016668	0.916667	0.60161	0.334634	0.819307	0.879198	0.602284	0.972205	Upper	M_smfw	Bacteria;Verrucomicrobia;Verrucomicrobiae;Verrucomicrobiales;Verrucomicrobiaceae;Verrucomicrobium;
OTU_6413	0.00172972	0.916667	0.619258	0.349484	0.831193	0.888469	0.612875	0.97566	Upper	M_smfw	Bacteria;Actinobacteria;Actinobacteria;Actinomycetales;Pseudonocardiaceae;Amycolatopsis;
OTU_6414	0.00173693	0.833333	0.621246	0.351172	0.832517	0.889485	0.614046	0.976029	Upper	M_smfw	Bacteria;Proteobacteria;Gammaproteobacteria;Thiotrichales;Thiotrichales_incertae_sedis;Caedibacter;
OTU_261	0.00180629	0.916667	0.639995	0.367252	0.844843	0.898798	0.624865	0.979319	Upper	M_smfw	Bacteria;Bacteroidetes;Sphingobacteria;Sphingobacteriales;Cytophagaceae;Adhaeribacter;
OTU_6467	0.00188182	1	0.659656	0.384421	0.857459	0.908051	0.635786	0.982416	Upper	M_smfw	Bacteria;Firmicutes;Erysipelotrichia;Erysipelotrichales;Erysipelotrichaceae;Erysipelotrichaceae_incertae_sedis;
OTU_6468	0.00188747	1	0.661094	0.38569	0.858369	0.908708	0.636568	0.982629	Upper	M_smfw	Bacteria;Tenericutes;Mollicutes;Mycoplasmatales;Mycoplasmataceae;Mycoplasma;
OTU_3434	0.00189485	0.916667	0.662966	0.387344	0.859552	0.909558	0.637583	0.982903	Upper	M_smfw	Bacteria;Actinobacteria;Actinobacteria;Actinomycetales;Microbacteriaceae;Leucobacter;
OTU_3533	0.00192599	0.916667	0.670786	0.394285	0.864458	0.913064	0.641779	0.984018	Upper	M_smfw	Bacteria;Proteobacteria;Alphaproteobacteria;Rhizobiales;Methylobacteriaceae;Methylobacterium;
OTU_2871	0.00194394	1	0.675232	0.398255	0.867224	0.915022	0.644135	0.984629	Upper	M_smfw	Bacteria;Actinobacteria;Actinobacteria;Actinomycetales;Demequinaceae;Demequina;
OTU_5417	0.00195263	0.916667	0.677369	0.400169	0.868547	0.915955	0.64526	0.984916	Upper	M_smfw	Bacteria;Proteobacteria;Alphaproteobacteria;Caulobacterales;Caulobacteraceae;Phenylobacterium;
OTU_6177	0.00199507	0.916667	0.687656	0.409439	0.874863	0.920363	0.650605	0.98625	Upper	M_smfw	Bacteria;Proteobacteria;Gammaproteobacteria;Vibrionales;Vibrionaceae;Aliivibrio;
OTU_5831	0.00200279	1	0.689501	0.411111	0.875986	0.92114	0.651551	0.98648	Upper	M_smfw	Bacteria;Proteobacteria;Alphaproteobacteria;Rhodobacterales;Rhodobacteraceae;Paracoccus;
OTU_1355	0.00200506	1	0.690043	0.411602	0.876314	0.921367	0.651828	0.986547	Upper	M_smfw	Bacteria;Proteobacteria;Betaproteobacteria;Burkholderiales;Comamonadaceae;Comamonas;
OTU_6621	0.00200571	0.916667	0.690198	0.411743	0.876408	0.921432	0.651908	0.986567	Upper	M_smfw	Bacteria;Proteobacteria;Betaproteobacteria;Rhodocyclales;Rhodocyclaceae;Zoogloea;
OTU_266	0.0020144	1	0.692261	0.413618	0.877659	0.922294	0.65296	0.98682	Upper	M_smfw	Bacteria;Proteobacteria;Alphaproteobacteria;Rhodobacterales;Rhodobacteraceae;Roseovarius;
OTU_1173	0.0020298	1	0.695893	0.416928	0.879852	0.923799	0.654802	0.987258	Upper	M_smfw	Bacteria;Actinobacteria;Actinobacteria;Actinomycetales;Intrasporangiaceae;Terrabacter;
OTU_3747	0.0020458	0.916667	0.699631	0.420347	0.882096	0.92533	0.656683	0.987698	Upper	M_smfw	Bacteria;Bacteroidetes;Bacteroidia;Bacteroidales;Prevotellaceae;Prevotella;
OTU_5445	0.00204829	0.916667	0.700211	0.420879	0.882443	0.925566	0.656973	0.987765	Upper	M_smfw	Bacteria;Firmicutes;Bacilli;Lactobacillales;Streptococcaceae;Streptococcus;
OTU_5412	0.00206262	0.916667	0.703524	0.423921	0.88442	0.926908	0.658625	0.988145	Upper	M_smfw	Bacteria;Proteobacteria;Alphaproteobacteria;Sphingomonadales;Sphingomonadaceae;Novosphingobium;
OTU_4055	0.00210628	1	0.713453	0.4331	0.890283	0.930849	0.663507	0.989235	Upper	M_smfw	Bacteria;Proteobacteria;Alphaproteobacteria;Sphingomonadales;Sphingomonadaceae;Sphingomonas;
OTU_5001	0.0021105	1	0.714398	0.433979	0.890837	0.931219	0.663966	0.989335	Upper	M_smfw	Bacteria;Actinobacteria;Actinobacteria;Actinomycetales;Acidothermaceae;Acidothermus;
OTU_3738	0.00211469	0.916667	0.715336	0.434851	0.891385	0.931584	0.664421	0.989434	Upper	M_smfw	Bacteria;Proteobacteria;Gammaproteobacteria;Pasteurellales;Pasteurellaceae;Actinobacillus;
OTU_4089	0.00212648	0.916667	0.71796	0.437297	0.892915	0.932601	0.665688	0.989707	Upper	M_smfw	Bacteria;Firmicutes;Bacilli;Lactobacillales;Carnobacteriaceae;Carnobacterium;
OTU_2381	0.00214339	0.916667	0.721691	0.440786	0.895079	0.934032	0.667478	0.990086	Upper	M_smfw	Bacteria;Firmicutes;Bacilli;Bacillales;Bacillales_Incertae_Sedis_XII;Exiguobacterium;
OTU_5415	0.00215182	1	0.723537	0.442516	0.896145	0.934735	0.668357	0.990271	Upper	M_smfw	Archaea;Euryarchaeota;Thermoplasmata;Thermoplasmatales;Thermoplasmatales_incertae_sedis;Thermogymnomonas;
OTU_5016	0.00216687	0.916667	0.72681	0.445593	0.898026	0.93597	0.669908	0.990592	Upper	M_smfw	Bacteria;Chlamydiae;Chlamydiae;Chlamydiales;Chlamydiaceae;Chlamydophila;
OTU_3436	0.00217044	0.916667	0.727581	0.446319	0.898468	0.936259	0.670272	0.990666	Upper	M_smfw	Bacteria;Proteobacteria;Gammaproteobacteria;Vibrionales;Vibrionaceae;Vibrio;
OTU_2485	0.00217296	0.916667	0.728126	0.446833	0.89878	0.936464	0.670529	0.990719	Upper	M_smfw	Bacteria;Proteobacteria;Alphaproteobacteria;Rhodobacterales;Rhodobacteraceae;Haematobacter;
OTU_268	0.00218782	0.916667	0.731314	0.449844	0.900599	0.93765	0.672024	0.991021	Upper	M_smfw	Bacteria;Proteobacteria;Deltaproteobacteria;Syntrophobacterales;Syntrophaceae;Syntrophus;
OTU_336	0.00220382	1	0.734716	0.453069	0.902529	0.938905	0.673609	0.991337	Upper	M_smfw	Bacteria;Proteobacteria;Gammaproteobacteria;Legionellales;Legionellaceae;Legionella;
OTU_4067	0.0022385	1	0.741975	0.459986	0.906609	0.941537	0.676948	0.991985	Upper	M_smfw	Bacteria;Bacteroidetes;Flavobacteria;Flavobacteriales;Flavobacteriaceae;Chryseobacterium;
OTU_3532	0.00224336	1	0.74298	0.460948	0.90717	0.941896	0.677406	0.992073	Upper	M_smfw	Bacteria;Proteobacteria;Betaproteobacteria;Neisseriales;Neisseriaceae;Laribacter;
OTU_3330	0.00224692	1	0.743714	0.461651	0.907579	0.942158	0.67774	0.992136	Upper	M_smfw	Bacteria;Firmicutes;Clostridia;Clostridiales;Clostridiales_Incertae_Sedis_XVII;Sulfobacillus;
OTU_5841	0.00225765	0.916667	0.745917	0.463764	0.908803	0.942941	0.678738	0.992323	Upper	M_smfw	Bacteria;Firmicutes;Clostridia;Clostridiales;Clostridiales_Incertae_Sedis_XI;Peptoniphilus;
OTU_5833	0.00226123	1	0.74665	0.464469	0.909209	0.9432	0.679069	0.992385	Upper	M_smfw	Bacteria;Armatimonadetes;Armatimonadia;Armatimonadales;Armatimonadaceae;Armatimonas/Armatimonadetes_gp;
OTU_6047	0.00226165	1	0.746736	0.464551	0.909256	0.943231	0.679108	0.992392	Upper	M_smfw	Bacteria;Firmicutes;Bacilli;Lactobacillales;Lactobacillaceae;Pediococcus;
OTU_1361	0.00226763	0.916667	0.747953	0.465722	0.909929	0.94366	0.679656	0.992494	Upper	M_smfw	Bacteria;Proteobacteria;Alphaproteobacteria;Rhizobiales;Methylobacteriaceae;Methylobacterium;
OTU_6438	0.00227315	1	0.749074	0.466802	0.910548	0.944054	0.68016	0.992587	Upper	M_smfw	Bacteria;Proteobacteria;Alphaproteobacteria;Rhizobiales;Phyllobacteriaceae;Mesorhizobium;
OTU_141	0.00227578	1	0.749605	0.467314	0.910841	0.94424	0.680398	0.992631	Upper	M_smfw	Bacteria;Firmicutes;Bacilli;Bacillales;Bacillaceae_;Oceanobacillus;
OTU_2467	0.00227687	1	0.749826	0.467527	0.910963	0.944317	0.680497	0.992649	Upper	M_smfw	Bacteria;Proteobacteria;Gammaproteobacteria;Pseudomonadales;Moraxellaceae;Acinetobacter;
OTU_4054	0.00230044	1	0.754555	0.4721	0.913555	0.945959	0.682604	0.99303	Upper	M_smfw	Archaea;Euryarchaeota;Halobacteria;Halobacteriales;Halobacteriaceae;Halorubrum;
OTU_3303	0.00231352	0.916667	0.757148	0.474616	0.914966	0.946849	0.683749	0.993233	Upper	M_smfw	Bacteria;Proteobacteria;Alphaproteobacteria;Rhizobiales;Xanthobacteraceae;Labrys;
OTU_3753	0.00231423	1	0.757289	0.474753	0.915042	0.946897	0.68381	0.993244	Upper	M_smfw	Bacteria;Spirochaetes;Spirochaetes;Spirochaetales;Leptospiraceae;Leptospira;
OTU_6433	0.00231561	1	0.757561	0.475018	0.91519	0.94699	0.68393	0.993265	Upper	M_smfw	Bacteria;Firmicutes;Bacilli;Lactobacillales;Lactobacillaceae;Lactobacillus;
OTU_3316	0.00231668	1	0.757772	0.475223	0.915305	0.947062	0.684023	0.993282	Upper	M_smfw	Bacteria;Firmicutes;Negativicutes;Selenomonadales;Veillonellaceae;Selenomonas;
OTU_5005	0.00241443	1	0.776438	0.493565	0.925242	0.953243	0.692046	0.994622	Upper	M_smfw	Bacteria;Proteobacteria;Gammaproteobacteria;Aeromonadales;Succinivibrionaceae;Anaerobiospirillum;
OTU_2907	0.00246152	1	0.78501	0.502116	0.929678	0.955957	0.695608	0.995173	Upper	M_smfw	Bacteria;Bacteroidetes;Flavobacteria;Flavobacteriales;Flavobacteriaceae;Myroides;
OTU_3317	0.00249165	1	0.790355	0.50749	0.932401	0.957611	0.69779	0.995496	Upper	M_smfw	Bacteria;Bacteroidetes;Flavobacteria;Flavobacteriales;Flavobacteriaceae;Flavobacterium;
OTU_2488	0.00249773	1	0.791421	0.508566	0.93294	0.957937	0.698221	0.995559	Upper	M_smfw	Bacteria;Actinobacteria;Actinobacteria;Actinomycetales;Dermacoccaceae;Kytococcus;
OTU_6610	0.002498	1	0.791467	0.508613	0.932964	0.957951	0.69824	0.995562	Upper	M_smfw	Bacteria;Proteobacteria;Gammaproteobacteria;Methylococcales;Methylococcaceae;Methylobacter;
OTU_6046	0.00250362	1	0.792448	0.509603	0.933458	0.95825	0.698636	0.995619	Upper	M_smfw	Bacteria;Proteobacteria;Alphaproteobacteria;Caulobacterales;Hyphomonadaceae;Maricaulis;
OTU_4043	0.00250531	1	0.792742	0.509901	0.933607	0.95834	0.698755	0.995636	Upper	M_smfw	Bacteria;Proteobacteria;Alphaproteobacteria;Caulobacterales;Caulobacteraceae;Brevundimonas;
OTU_3429	0.00250935	1	0.793444	0.510611	0.93396	0.958553	0.699037	0.995676	Upper	M_smfw	Bacteria;Bacteroidetes;Bacteroidia;Bacteroidales;Porphyromonadaceae;Parabacteroides;
OTU_275	0.00251539	1	0.79449	0.51167	0.934485	0.95887	0.699457	0.995736	Upper	M_smfw	Bacteria;Actinobacteria;Actinobacteria;Actinomycetales;Thermomonosporaceae;Actinoallomurus;
OTU_270	0.00251726	1	0.794813	0.511998	0.934647	0.958968	0.699587	0.995755	Upper	M_smfw	Bacteria;Proteobacteria;Betaproteobacteria;Neisseriales;Neisseriaceae;Chitinilyticum;
OTU_6176	0.00253564	1	0.797965	0.5152	0.936221	0.959915	0.700845	0.995931	Upper	M_smfw	Bacteria;Proteobacteria;Gammaproteobacteria;Chromatiales;Halothiobacillaceae;Halothiobacillus;
OTU_3298	0.00253607	1	0.798039	0.515274	0.936258	0.959936	0.700874	0.995935	Upper	M_smfw	Bacteria;Thermotogae;Thermotogae;Thermotogales;Thermotogaceae;Geotoga;
OTU_3752	0.00257855	1	0.805169	0.522561	0.939774	0.962041	0.703681	0.996316	Upper	M_smfw	Bacteria;Proteobacteria;Deltaproteobacteria;Desulfovibrionales;Desulfovibrionaceae;Desulfovibrio;
OTU_6097	0.00257986	1	0.805386	0.522784	0.93988	0.962104	0.703765	0.996328	Upper	M_smfw	Bacteria;Bacteroidetes;Bacteroidia;Bacteroidales;Porphyromonadaceae;Petrimonas;
OTU_6832	0.00259522	1	0.807912	0.52538	0.94111	0.962836	0.704746	0.996457	Upper	M_smfw	Archaea;Euryarchaeota;Halobacteria;Halobacteriales;Halobacteriaceae;Natronorubrum;
OTU_5014	0.00262163	1	0.812192	0.529798	0.943176	0.964062	0.706392	0.996668	Upper	M_smfw	Bacteria;Proteobacteria;Gammaproteobacteria;Alteromonadales;Pseudoalteromonadaceae;Algicola;
OTU_1171	0.00265929	1	0.818157	0.535994	0.946017	0.965741	0.708655	0.996948	Upper	M_smfw	Bacteria;Tenericutes;Mollicutes;Mycoplasmatales;Mycoplasmataceae;Mycoplasma;
OTU_2904	0.00267381	1	0.820416	0.538353	0.947081	0.966367	0.709502	0.99705	Upper	M_smfw	Bacteria;Proteobacteria;Betaproteobacteria;Burkholderiales;Oxalobacteraceae;Herminiimonas;
OTU_4040	0.00270712	1	0.825509	0.543695	0.949455	0.967761	0.711391	0.997272	Upper	M_smfw	Bacteria;Firmicutes;Bacilli;Bacillales;Paenibacillaceae_;Thermobacillus;
OTU_272	0.0027496	1	0.83183	0.550373	0.952353	0.969455	0.713698	0.997531	Upper	M_smfw	Bacteria;Firmicutes;Clostridia;Clostridiales;Clostridiaceae_;Sarcina;
OTU_3297	0.00275459	1	0.83256	0.551147	0.952685	0.969648	0.713962	0.99756	Upper	M_smfw	Bacteria;Proteobacteria;Gammaproteobacteria;Pseudomonadales;Moraxellaceae;Moraxella;
OTU_1345	0.00276019	1	0.833376	0.552014	0.953054	0.969863	0.714256	0.997592	Upper	M_smfw	Bacteria;Tenericutes;Mollicutes;Mycoplasmatales;Mycoplasmataceae;Mycoplasma;
OTU_4066	0.00276786	1	0.834488	0.553197	0.953556	0.970155	0.714655	0.997635	Upper	M_smfw	Archaea;Euryarchaeota;Halobacteria;Halobacteriales;Halobacteriaceae;Haladaptatus;
OTU_3322	0.00277324	1	0.835264	0.554023	0.953905	0.970358	0.714933	0.997665	Upper	M_smfw	Bacteria;Proteobacteria;Gammaproteobacteria;Oceanospirillales;Hahellaceae;Hahella;
OTU_1341	0.0027759	1	0.835646	0.554431	0.954077	0.970458	0.71507	0.99768	Upper	M_smfw	Bacteria;Proteobacteria;Gammaproteobacteria;Enterobacteriales;Enterobacteriaceae;Buttiauxella;
OTU_274	0.00281219	1	0.840795	0.559938	0.95637	0.97179	0.716896	0.997871	Upper	M_smfw	Bacteria;Verrucomicrobia;Verrucomicrobiae;Verrucomicrobiales;Verrucomicrobiaceae;Verrucomicrobium;
OTU_2874	0.00281341	1	0.840966	0.560122	0.956445	0.971833	0.716957	0.997877	Upper	M_smfw	Bacteria;Proteobacteria;Betaproteobacteria;Burkholderiales;Burkholderiaceae;Polynucleobacter;
OTU_5000	0.00282562	1	0.842665	0.561948	0.957193	0.972267	0.717553	0.997937	Upper	M_smfw	Bacteria;Proteobacteria;Gammaproteobacteria;Alteromonadales;Moritellaceae;Moritella;
OTU_3748	0.0028347	1	0.843918	0.563298	0.957742	0.972585	0.717991	0.997981	Upper	M_smfw	Bacteria;Proteobacteria;Betaproteobacteria;Rhodocyclales;Rhodocyclaceae;Propionivibrio;
OTU_3319	0.00283743	1	0.844294	0.563703	0.957906	0.97268	0.718121	0.997994	Upper	M_smfw	Bacteria;Proteobacteria;Betaproteobacteria;Burkholderiales;Comamonadaceae;Limnohabitans;
OTU_264	0.00284195	1	0.844915	0.564372	0.958177	0.972836	0.718337	0.998016	Upper	M_smfw	Bacteria;Bacteroidetes;Bacteroidia;Bacteroidales;Porphyromonadaceae;Parabacteroides;
OTU_6824	0.00284559	1	0.845412	0.564909	0.958394	0.972962	0.71851	0.998033	Upper	M_smfw	Bacteria;Firmicutes;Clostridia;Clostridiales;Clostridiales_Incertae_Sedis_XIII;Mogibacterium;
OTU_2932	0.00286627	1	0.848214	0.567942	0.959607	0.973663	0.719478	0.998127	Upper	M_smfw	Bacteria;Proteobacteria;Gammaproteobacteria;Thiotrichales;Thiotrichaceae;Thiothrix;
OTU_3739	0.00287565	1	0.849471	0.569306	0.960148	0.973975	0.71991	0.998168	Upper	M_smfw	Bacteria;Proteobacteria;Gammaproteobacteria;Chromatiales;Chromatiaceae;Marichromatium;
OTU_2159	0.00287888	1	0.849902	0.569773	0.960332	0.974081	0.720057	0.998182	Upper	M_smfw	Bacteria;Proteobacteria;Gammaproteobacteria;Vibrionales;Vibrionaceae;Vibrio;
OTU_4074	0.00288346	1	0.850511	0.570436	0.960593	0.974232	0.720265	0.998202	Upper	M_smfw	Bacteria;Firmicutes;Bacilli;Lactobacillales;Lactobacillaceae;Lactobacillus;
OTU_6620	0.00290649	1	0.853542	0.573739	0.961882	0.974975	0.721295	0.998298	Upper	M_smfw	Bacteria;Verrucomicrobia;Verrucomicrobiae;Verrucomicrobiales;Verrucomicrobiaceae;Haloferula;
OTU_4075	0.00293918	1	0.857755	0.578354	0.963649	0.975993	0.72271	0.998426	Upper	M_smfw	Bacteria;Bacteroidetes;Bacteroidia;Bacteroidales;Bacteroidaceae;Bacteroides;
OTU_6466	0.00296766	1	0.861341	0.582304	0.965133	0.976847	0.723899	0.998529	Upper	M_smfw	Bacteria;Tenericutes;Mollicutes;Mycoplasmatales;Mycoplasmataceae;Mycoplasma;
OTU_353	0.00297618	1	0.862399	0.583473	0.965566	0.977096	0.724247	0.998559	Upper	M_smfw	Bacteria;Bacteroidetes;Sphingobacteria;Sphingobacteriales;Chitinophagaceae;Segetibacter;
OTU_273	0.0030081	1	0.866302	0.587801	0.96715	0.978006	0.72552	0.998665	Upper	M_smfw	Bacteria;Bacteroidetes;Bacteroidia;Bacteroidales;Porphyromonadaceae;Parabacteroides;
OTU_1357	0.00305551	1	0.871924	0.59408	0.969389	0.979292	0.727325	0.998809	Upper	M_smfw	Bacteria;Bacteroidetes;Flavobacteria;Flavobacteriales;Flavobacteriaceae;Flavobacterium;
OTU_1770	0.00306776	1	0.873343	0.595674	0.969945	0.979612	0.727775	0.998843	Upper	M_smfw	Bacteria;Actinobacteria;Actinobacteria;Actinomycetales;Streptomycetaceae;Streptomyces;
OTU_3667	0.00307941	1	0.874681	0.597179	0.970467	0.979912	0.728197	0.998875	Upper	M_smfw	Bacteria;Proteobacteria;Deltaproteobacteria;Desulfovibrionales;Desulfovibrionaceae;Desulfovibrio;
OTU_6823	0.00311195	1	0.878352	0.601325	0.971882	0.980726	0.729345	0.99896	Upper	M_smfw	Bacteria;Proteobacteria;Gammaproteobacteria;Alteromonadales;Alteromonadaceae;Marinobacter;
OTU_1478	0.00313666	1	0.881077	0.604418	0.972918	0.981322	0.730188	0.999021	Upper	M_smfw	Bacteria;Proteobacteria;Alphaproteobacteria;Rhizobiales;Xanthobacteraceae;Xanthobacter;
OTU_3973	0.00313907	1	0.88134	0.604718	0.973017	0.981379	0.730269	0.999026	Upper	M_smfw	Bacteria;Proteobacteria;Gammaproteobacteria;Chromatiales;Halothiobacillaceae;Halothiobacillus;
OTU_2495	0.00315297	1	0.882847	0.606435	0.973584	0.981705	0.73073	0.999058	Upper	M_smfw	Archaea;Euryarchaeota;Halobacteria;Halobacteriales;Halobacteriaceae;Natrinema;
OTU_2856	0.00317742	1	0.885458	0.609419	0.974555	0.982265	0.731524	0.999113	Upper	M_smfw	Bacteria;Actinobacteria;Actinobacteria;Actinomycetales;Microbacteriaceae;Leifsonia;
OTU_3690	0.00319553	1	0.887359	0.611599	0.975254	0.982668	0.732098	0.999151	Upper	M_smfw	Bacteria;Firmicutes;Clostridia;Clostridiales;Syntrophomonadaceae;Syntrophomonas;
OTU_1346	0.00325701	1	0.893612	0.61882	0.977507	0.983971	0.733954	0.999268	Upper	M_smfw	Bacteria;Bacteroidetes;Sphingobacteria;Sphingobacteriales;Cytophagaceae;Sporocytophaga;
OTU_2898	0.00326377	1	0.894281	0.619597	0.977744	0.984108	0.73415	0.99928	Upper	M_smfw	Bacteria;Proteobacteria;Gammaproteobacteria;Alteromonadales;Alteromonadaceae;Haliea;
OTU_3678	0.00329904	1	0.897712	0.623594	0.978944	0.984805	0.735146	0.99934	Upper	M_smfw	Bacteria;Proteobacteria;Gammaproteobacteria;Aeromonadales;Aeromonadaceae;Aeromonas;
OTU_2158	0.00331055	1	0.89881	0.624879	0.979323	0.985026	0.735462	0.999358	Upper	M_smfw	Bacteria;Bacteroidetes;Sphingobacteria;Sphingobacteriales;Cytophagaceae;Arcicella;
OTU_118	0.00338778	1	0.905917	0.633252	0.981717	0.986426	0.737473	0.999468	Upper	M_smfw	Bacteria;Firmicutes;Bacilli;Lactobacillales;Lactobacillaceae;Lactobacillus;
OTU_3428	0.00342678	1	0.909337	0.637319	0.982832	0.987083	0.738419	0.999517	Upper	M_smfw	Bacteria;Firmicutes;Clostridia;Clostridiales;Clostridiales_Incertae_Sedis_XVII;Sulfobacillus;
OTU_2128	0.00391793	1	0.943918	0.679987	0.992555	0.993083	0.74717	0.999857	Upper	M_smfw	Bacteria;Proteobacteria;Betaproteobacteria;Burkholderiales;Comamonadaceae;Limnohabitans;
OTU_1797	0.000624911	0.0833333	0.239832	0.0833991	0.522443	0.547067	0.290263	0.781044	Under	M_smfw	Bacteria;Actinobacteria;Actinobacteria;Actinomycetales;Dermacoccaceae;Dermacoccus;
OTU_942	0.000625995	0.0833333	0.240256	0.0836282	0.522857	0.547689	0.290756	0.781493	Under	M_smfw	Bacteria;Bacteroidetes;Bacteroidia;Bacteroidales;Prevotellaceae;Prevotella;
OTU_1322	0.000639209	0.0833333	0.245424	0.0864339	0.52788	0.555203	0.296737	0.786895	Under	M_smfw	Bacteria;Proteobacteria;Alphaproteobacteria;Rhodospirillales;Acetobacteraceae;Roseomonas;
OTU_4418	0.000642994	0.0833333	0.246903	0.0872421	0.529313	0.557332	0.29844	0.788418	Under	M_smfw	Bacteria;Firmicutes;Negativicutes;Selenomonadales;Veillonellaceae;Dendrosporobacter;
OTU_4439	0.000648497	0.0833333	0.249053	0.0884208	0.531391	0.56041	0.300907	0.790614	Under	M_smfw	Bacteria;Proteobacteria;Betaproteobacteria;Burkholderiales;Oxalobacteraceae;Herminiimonas;
OTU_2336	0.000649066	0.0833333	0.249275	0.0885429	0.531606	0.560727	0.301162	0.79084	Under	M_smfw	Bacteria;Proteobacteria;Deltaproteobacteria;Desulfobacterales;Desulfobulbaceae;Desulfotalea;
OTU_525	0.000651951	0.0833333	0.250401	0.0891627	0.532692	0.562331	0.302451	0.791981	Under	M_smfw	Archaea;Euryarchaeota;Methanomicrobia;Methanomicrobiales;Methanomicrobiales_incertae_sedis;Methanocalculus;
OTU_3551	0.000654816	0.0833333	0.25152	0.0897792	0.53377	0.563917	0.303728	0.793107	Under	M_smfw	Bacteria;Proteobacteria;Gammaproteobacteria;Alteromonadales;Colwelliaceae;Colwellia;
OTU_3500	0.000654948	0.0833333	0.251571	0.0898077	0.53382	0.56399	0.303787	0.793159	Under	M_smfw	Archaea;Euryarchaeota;Halobacteria;Halobacteriales;Halobacteriaceae;Halorubrum;
OTU_4567	0.000661935	0.0833333	0.254298	0.0913163	0.536442	0.567836	0.30689	0.795882	Under	M_smfw	Bacteria;Firmicutes;Bacilli;Lactobacillales;Lactobacillaceae;Pediococcus;
OTU_4660	0.000681699	0.0833333	0.261999	0.0956179	0.543807	0.57853	0.31558	0.803394	Under	M_smfw	Bacteria;Proteobacteria;Alphaproteobacteria;Rhizobiales;Aurantimonadaceae;Aurantimonas;
OTU_6353	0.000690959	0.0833333	0.265602	0.0976507	0.547233	0.58345	0.319607	0.80682	Under	M_smfw	Bacteria;Firmicutes;Erysipelotrichia;Erysipelotrichales;Erysipelotrichaceae;Solobacterium;
OTU_1172	0.000693062	0.0833333	0.266419	0.0981138	0.548009	0.584559	0.320517	0.80759	Under	M_smfw	Bacteria;Proteobacteria;Betaproteobacteria;Burkholderiales;Comamonadaceae;Delftia;
OTU_91	0.000694883	0.0833333	0.267127	0.0985152	0.54868	0.585517	0.321304	0.808255	Under	M_smfw	Bacteria;Tenericutes;Mollicutes;Entomoplasmatales;Entomoplasmataceae;Mesoplasma;
OTU_606	0.000697034	0.0833333	0.267963	0.0989899	0.549471	0.586646	0.322233	0.809036	Under	M_smfw	Bacteria;Firmicutes;Bacilli;Lactobacillales;Leuconostocaceae;Weissella;
OTU_3530	0.000701821	0.0833333	0.269823	0.100048	0.55123	0.589147	0.324293	0.810765	Under	M_smfw	Bacteria;Bacteroidetes;Flavobacteria;Flavobacteriales;Flavobacteriaceae;Winogradskyella;
OTU_1016	0.000707342	0.0833333	0.271966	0.101272	0.553253	0.592013	0.32666	0.81274	Under	M_smfw	Bacteria;Proteobacteria;Deltaproteobacteria;Desulfovibrionales;Desulfohalobiaceae;Desulfovermiculus;
OTU_1438	0.000711625	0.0833333	0.273628	0.102225	0.554819	0.594222	0.32849	0.814258	Under	M_smfw	Bacteria;Proteobacteria;Betaproteobacteria;Burkholderiales;Burkholderiales_incertae_sedis;Tepidimonas;
OTU_3701	0.000715378	0.0833333	0.275084	0.103061	0.556188	0.596149	0.330088	0.815579	Under	M_smfw	Bacteria;Firmicutes;Bacilli;Bacillales;Bacillales_Incertae_Sedis_XI;Gemella;
OTU_579	0.000720406	0.0833333	0.277032	0.104183	0.558018	0.598715	0.332221	0.817333	Under	M_smfw	Bacteria;Fusobacteria.ph;Fusobacteria.cl;Fusobacteriales;Fusobacteriaceae;Fusobacterium;
OTU_1227	0.000722316	0.0833333	0.277772	0.104611	0.558712	0.599685	0.333029	0.817996	Under	M_smfw	Bacteria;Actinobacteria;Actinobacteria;Actinomycetales;Propionibacteriaceae;Propionibacterium;
OTU_5401	0.000724218	0.0833333	0.278509	0.105037	0.559402	0.60065	0.333833	0.818653	Under	M_smfw	Bacteria;Firmicutes;Clostridia;Clostridiales;Clostridiales_Incertae_Sedis_XVII;Sulfobacillus;
OTU_3087	0.000730238	0.0833333	0.28084	0.106387	0.561582	0.603686	0.336368	0.820718	Under	M_smfw	Bacteria;Bacteroidetes;Flavobacteria;Flavobacteriales;Flavobacteriaceae;Bizionia;
OTU_2080	0.000736058	0.0833333	0.283091	0.107697	0.563684	0.6066	0.338808	0.822693	Under	M_smfw	Bacteria;Bacteroidetes;Bacteroidia;Bacteroidales;Prevotellaceae;Prevotella;
OTU_6090	0.00073749	0.0833333	0.283645	0.10802	0.564199	0.607314	0.339406	0.823175	Under	M_smfw	Bacteria;Bacteroidetes;Bacteroidia;Bacteroidales;Prevotellaceae;Prevotella;
OTU_2861	0.000737887	0.0833333	0.283798	0.108109	0.564342	0.607511	0.339572	0.823309	Under	M_smfw	Bacteria;Bacteroidetes;Sphingobacteria;Sphingobacteriales;Cyclobacteriaceae;Fontibacter;
OTU_4889	0.000748188	0.0833333	0.287777	0.110438	0.568042	0.612604	0.343856	0.826741	Under	M_smfw	Bacteria;Proteobacteria;Alphaproteobacteria;Rhodobacterales;Rhodobacteraceae;Marinovum;
OTU_905	0.000751848	0.0833333	0.28919	0.111268	0.569352	0.614398	0.34537	0.827945	Under	M_smfw	Bacteria;Proteobacteria;Alphaproteobacteria;Rhizobiales;Hyphomicrobiaceae;Hyphomicrobium;
OTU_3683	0.000780741	0.0833333	0.300313	0.117871	0.579602	0.628269	0.357162	0.837167	Under	M_smfw	Bacteria;Tenericutes;Mollicutes;Mycoplasmatales;Mycoplasmataceae;Mycoplasma;
OTU_2064	0.00081544	0.0833333	0.313604	0.125906	0.591702	0.64427	0.370958	0.847614	Under	M_smfw	Bacteria;Proteobacteria;Gammaproteobacteria;Chromatiales;Halothiobacillaceae;Thioalkalibacter;
OTU_502	0.000818571	0.0833333	0.314799	0.126636	0.592782	0.64568	0.372183	0.848524	Under	M_smfw	Bacteria;Proteobacteria;Alphaproteobacteria;Rhodobacterales;Rhodobacteraceae;Gemmobacter;
OTU_372	0.000819268	0.0833333	0.315065	0.126799	0.593023	0.645993	0.372455	0.848726	Under	M_smfw	Bacteria;Firmicutes;Negativicutes;Selenomonadales;Veillonellaceae;Dialister;
OTU_935	0.000829742	0.0833333	0.319059	0.129249	0.596623	0.650663	0.376528	0.851729	Under	M_smfw	Bacteria;Proteobacteria;Alphaproteobacteria;Rhodospirillales;Acetobacteraceae;Stella;
OTU_505	0.00083358	0.0833333	0.32052	0.130149	0.597937	0.652359	0.378012	0.852815	Under	M_smfw	Bacteria;Actinobacteria;Actinobacteria;Actinomycetales;Pseudonocardiaceae;Pseudonocardia;
OTU_527	0.00088528	0.0833333	0.340102	0.142387	0.615365	0.67442	0.397528	0.86672	Under	M_smfw	Bacteria;Proteobacteria;Gammaproteobacteria;Xanthomonadales;Xanthomonadaceae;Dokdonella;
OTU_681	0.000897466	0.0833333	0.344687	0.1453	0.619399	0.679412	0.402003	0.869809	Under	M_smfw	Bacteria;Firmicutes;Clostridia;Clostridiales;Clostridiales_Incertae_Sedis_XI;Helcococcus;
OTU_1792	0.000906412	0.0833333	0.348046	0.147445	0.622343	0.683029	0.405258	0.872034	Under	M_smfw	Bacteria;Firmicutes;Bacilli;Lactobacillales;Leuconostocaceae;Leuconostoc;
OTU_1211	0.000917249	0.0833333	0.352107	0.15005	0.625889	0.687355	0.409166	0.874679	Under	M_smfw	Bacteria;Proteobacteria;Gammaproteobacteria;Chromatiales;Ectothiorhodospiraceae;Halorhodospira;
OTU_1133	0.000931057	0.0833333	0.357265	0.15338	0.630375	0.692782	0.414093	0.877975	Under	M_smfw	Bacteria;Firmicutes;Clostridia;Clostridiales;Syntrophomonadaceae;Thermosyntropha;
OTU_1482	0.000935275	0.0833333	0.358838	0.154399	0.631739	0.694421	0.415586	0.878965	Under	M_smfw	Bacteria;Firmicutes;Bacilli;Lactobacillales;Leuconostocaceae;Leuconostoc;
OTU_5522	0.000954393	0.0833333	0.365947	0.159033	0.637875	0.701741	0.422283	0.883357	Under	M_smfw	Bacteria;Actinobacteria;Actinobacteria;Actinomycetales;Thermomonosporaceae;Actinocorallia;
OTU_934	0.000958877	0.0833333	0.367609	0.160122	0.639304	0.703432	0.423837	0.884365	Under	M_smfw	Bacteria;Firmicutes;Clostridia;Clostridiales;Clostridiales_Incertae_Sedis_XI;Finegoldia;
OTU_2811	0.000964867	0.0833333	0.369828	0.161579	0.641208	0.705677	0.425904	0.885699	Under	M_smfw	Bacteria;Proteobacteria;Betaproteobacteria;Burkholderiales;Oxalobacteraceae;Duganella;
OTU_1846	0.000972855	0.0833333	0.372781	0.163526	0.643736	0.708643	0.428643	0.887454	Under	M_smfw	Bacteria;Firmicutes;Clostridia;Clostridiales;Peptostreptococcaceae;Tepidibacter;
OTU_713	0.000977574	0.0833333	0.374523	0.164677	0.645224	0.710382	0.430251	0.88848	Under	M_smfw	Bacteria;Proteobacteria;Betaproteobacteria;Burkholderiales;Comamonadaceae;Rhodoferax;
OTU_3525	0.000992025	0.166667	0.379844	0.168209	0.649754	0.715641	0.435136	0.891564	Under	M_smfw	Bacteria;Proteobacteria;Gammaproteobacteria;Chromatiales;Halothiobacillaceae;Halothiobacillus;
OTU_6220	0.0009925	0.166667	0.380019	0.168325	0.649902	0.715813	0.435295	0.891664	Under	M_smfw	Bacteria;Proteobacteria;Betaproteobacteria;Hydrogenophilales;Hydrogenophilaceae;Petrobacter;
OTU_549	0.00100918	0.0833333	0.386134	0.172412	0.65508	0.72176	0.44085	0.895119	Under	M_smfw	Bacteria;Firmicutes;Erysipelotrichia;Erysipelotrichales;Erysipelotrichaceae;Turicibacter;
OTU_6340	0.0010257	0.166667	0.39217	0.176476	0.66016	0.727532	0.446274	0.89844	Under	M_smfw	Bacteria;Firmicutes;Clostridia;Clostridiales;Ruminococcaceae;Acetivibrio;
OTU_2149	0.00103991	0.0833333	0.397334	0.179975	0.664484	0.732396	0.450868	0.901214	Under	M_smfw	Bacteria;Firmicutes;Bacilli;Lactobacillales;Lactobacillaceae;Lactobacillus;
OTU_503	0.00105965	0.166667	0.404481	0.184853	0.670435	0.739016	0.457159	0.904952	Under	M_smfw	Bacteria;Firmicutes;Erysipelotrichia;Erysipelotrichales;Erysipelotrichaceae;Solobacterium;
OTU_1265	0.0010632	0.0833333	0.405761	0.185731	0.671497	0.740187	0.458278	0.905609	Under	M_smfw	Bacteria;Proteobacteria;Gammaproteobacteria;Legionellales;Coxiellaceae;Coxiella;
OTU_1772	0.00107116	0.166667	0.408625	0.187699	0.673867	0.742795	0.46077	0.907067	Under	M_smfw	Bacteria;Spirochaetes;Spirochaetes;Spirochaetales;Spirochaetaceae;Treponema;
OTU_2061	0.00107743	0.0833333	0.410882	0.189255	0.67573	0.744835	0.462725	0.908202	Under	M_smfw	Bacteria;Verrucomicrobia;Opitutae;Puniceicoccales;Puniceicoccaceae;Pelagicoccus;
OTU_4202	0.00112258	0.0833333	0.426987	0.20047	0.688914	0.759036	0.476454	0.915989	Under	M_smfw	Bacteria;Actinobacteria;Actinobacteria;Coriobacteriales;Coriobacteriaceae;Paraeggerthella;
OTU_3779	0.00114961	0.166667	0.436521	0.207204	0.696625	0.767156	0.484398	0.920347	Under	M_smfw	Bacteria;Proteobacteria;Alphaproteobacteria;Rhizobiales;Hyphomicrobiaceae;Hyphomicrobium;
OTU_6250	0.00115666	0.166667	0.438995	0.208962	0.698615	0.76923	0.486437	0.921449	Under	M_smfw	Bacteria;Proteobacteria;Betaproteobacteria;Rhodocyclales;Rhodocyclaceae;Zoogloea;
OTU_3662	0.00115764	0.0833333	0.439339	0.209207	0.698891	0.769517	0.48672	0.921601	Under	M_smfw	Bacteria;Proteobacteria;Betaproteobacteria;Burkholderiales;Comamonadaceae;Acidovorax;
OTU_1053	0.00118635	0.0833333	0.449353	0.216375	0.706894	0.77776	0.494878	0.925931	Under	M_smfw	Bacteria;Proteobacteria;Gammaproteobacteria;Alteromonadales;Colwelliaceae;Thalassomonas;
OTU_1713	0.00119729	0.0833333	0.453145	0.219109	0.709905	0.780824	0.49793	0.927522	Under	M_smfw	Bacteria;Proteobacteria;Betaproteobacteria;Burkholderiales;Oxalobacteraceae;Naxibacter;
OTU_6995	0.00122726	0.166667	0.463459	0.2266	0.71804	0.789	0.506125	0.931714	Under	M_smfw	Bacteria;Proteobacteria;Gammaproteobacteria;Oceanospirillales;Halomonadaceae;Cobetia;
OTU_143	0.0012638	0.0833333	0.475888	0.235734	0.727736	0.798557	0.515802	0.936516	Under	M_smfw	Bacteria;Proteobacteria;Gammaproteobacteria;Alteromonadales;Moritellaceae;Moritella;
OTU_1160	0.00126587	0.166667	0.476586	0.23625	0.728278	0.799085	0.51634	0.936778	Under	M_smfw	Bacteria;Firmicutes;Clostridia;Clostridiales;Clostridiales_Incertae_Sedis_XI;Peptoniphilus;
OTU_2867	0.00126696	0.0833333	0.476955	0.236523	0.728563	0.799363	0.516623	0.936916	Under	M_smfw	Bacteria;Proteobacteria;Alphaproteobacteria;Sphingomonadales;Sphingomonadaceae;Sphingomonas;
OTU_513	0.00127708	0.166667	0.480366	0.239053	0.731202	0.801923	0.519236	0.938181	Under	M_smfw	Bacteria;Actinobacteria;Actinobacteria;Actinomycetales;Actinomycetaceae;Actinomyces;
OTU_937	0.00129431	0.0833333	0.486142	0.243356	0.735649	0.806205	0.523624	0.94028	Under	M_smfw	Bacteria;Firmicutes;Bacilli;Bacillales;Bacillaceae_;Bacillus;
OTU_5607	0.00131344	0.166667	0.492512	0.24813	0.740525	0.81085	0.528411	0.942531	Under	M_smfw	Bacteria;Firmicutes;Bacilli;Lactobacillales;Lactobacillaceae;Pediococcus;
OTU_1881	0.00133436	0.166667	0.499429	0.25335	0.745786	0.815807	0.533548	0.944903	Under	M_smfw	Bacteria;Proteobacteria;Gammaproteobacteria;Enterobacteriales;Enterobacteriaceae;Serratia;
OTU_2132	0.00135391	0.25	0.505841	0.258219	0.75063	0.820318	0.538251	0.947035	Under	M_smfw	Bacteria;Verrucomicrobia;Verrucomicrobiae;Verrucomicrobiales;Verrucomicrobiaceae;Prosthecobacter;
OTU_2852	0.00138099	0.25	0.514642	0.264953	0.75723	0.826386	0.544619	0.949861	Under	M_smfw	Bacteria;Proteobacteria;Deltaproteobacteria;Desulfobacterales;Desulfobulbaceae;Desulfotalea;
OTU_343	0.00142041	0.0833333	0.527285	0.274728	0.766609	0.834856	0.553589	0.953722	Under	M_smfw	Bacteria;Proteobacteria;Gammaproteobacteria;Thiotrichales;Thiotrichaceae;Thiothrix;
OTU_2698	0.00143678	0.0833333	0.532476	0.278776	0.770425	0.838251	0.557213	0.955242	Under	M_smfw	Bacteria;Firmicutes;Bacilli;Lactobacillales;Lactobacillaceae;Lactobacillus;
OTU_2803	0.00147097	0.166667	0.543202	0.287204	0.778247	0.845117	0.564591	0.958265	Under	M_smfw	Bacteria;Actinobacteria;Actinobacteria;Actinomycetales;Mycobacteriaceae;Mycobacterium;
OTU_115	0.00149532	0.166667	0.550748	0.293186	0.783698	0.84983	0.569695	0.960301	Under	M_smfw	Bacteria;Proteobacteria;Betaproteobacteria;Neisseriales;Neisseriaceae;Deefgea;
OTU_5181	0.00153794	0.25	0.563763	0.303604	0.792998	0.857736	0.578333	0.963641	Under	M_smfw	Bacteria;Proteobacteria;Gammaproteobacteria;Pseudomonadales;Pseudomonadaceae;Pseudomonas;
OTU_2866	0.00155584	0.25	0.569155	0.307958	0.796813	0.86093	0.58185	0.964964	Under	M_smfw	Bacteria;Proteobacteria;Betaproteobacteria;Burkholderiales;Comamonadaceae;Curvibacter;
OTU_2946	0.00158395	0.166667	0.577538	0.31477	0.802701	0.865805	0.587249	0.96695	Under	M_smfw	Bacteria;Actinobacteria;Actinobacteria;Actinomycetales;Kineosporiaceae;Kineosporia;
OTU_1083	0.00160679	0.166667	0.584267	0.320277	0.807388	0.869638	0.591521	0.968485	Under	M_smfw	Bacteria;Bacteroidetes;Bacteroidia;Bacteroidales;Bacteroidaceae;Bacteroides;
OTU_7024	0.00162168	0.25	0.588616	0.323855	0.810398	0.872078	0.594253	0.969449	Under	M_smfw	Bacteria;Firmicutes;Bacilli;Bacillales;Bacillales_Incertae_Sedis_XI;Gemella;
OTU_1225	0.00163035	0.0833333	0.591136	0.325936	0.812136	0.873479	0.595826	0.969998	Under	M_smfw	Archaea;Euryarchaeota;Halobacteria;Halobacteriales;Halobacteriaceae;Halorubrum;
OTU_1205	0.00163786	0.166667	0.593307	0.327731	0.81363	0.874678	0.597175	0.970466	Under	M_smfw	Bacteria;Actinobacteria;Actinobacteria;Actinomycetales;Thermomonosporaceae;Actinomadura;
OTU_1791	0.00164468	0.25	0.595274	0.329362	0.81498	0.875758	0.598393	0.970885	Under	M_smfw	Bacteria;Proteobacteria;Alphaproteobacteria;Rhizobiales;Bradyrhizobiaceae;Rhodopseudomonas;
OTU_1583	0.00165569	0.166667	0.598435	0.331988	0.817142	0.877482	0.60034	0.971549	Under	M_smfw	Bacteria;Tenericutes;Mollicutes;Entomoplasmatales;Entomoplasmataceae;Mesoplasma;
OTU_560	0.00166156	0.25	0.600113	0.333386	0.818287	0.878391	0.601369	0.971897	Under	M_smfw	Archaea;Euryarchaeota;Halobacteria;Halobacteriales;Halobacteriaceae;Haloferax;
OTU_405	0.00166252	0.25	0.600388	0.333615	0.818475	0.878539	0.601537	0.971954	Under	M_smfw	Bacteria;Proteobacteria;Gammaproteobacteria;Vibrionales;Vibrionaceae;Vibrio;
OTU_3682	0.00166393	0.166667	0.600791	0.33395	0.818749	0.878756	0.601783	0.972037	Under	M_smfw	Bacteria;Proteobacteria;Deltaproteobacteria;Desulfobacterales;Desulfobulbaceae;Desulfotalea;
OTU_559	0.00173508	0.0833333	0.620735	0.350738	0.832177	0.889225	0.613746	0.975934	Under	M_smfw	Bacteria;Firmicutes;Negativicutes;Selenomonadales;Veillonellaceae;Dialister;
OTU_2303	0.00178502	0.25	0.634317	0.362352	0.84114	0.896029	0.621631	0.978358	Under	M_smfw	Bacteria;Proteobacteria;Alphaproteobacteria;Sphingomonadales;Sphingomonadaceae;Sphingomonas;
OTU_5185	0.00180981	0.25	0.640929	0.368059	0.845449	0.899249	0.625393	0.979474	Under	M_smfw	Bacteria;Bacteroidetes;Flavobacteria;Flavobacteriales;Flavobacteriaceae;Chryseobacterium;
OTU_625	0.0018205	0.0833333	0.643755	0.37051	0.84728	0.900607	0.626987	0.979938	Under	M_smfw	Bacteria;Firmicutes;Bacilli;Bacillales;Bacillales_Incertae_Sedis_XI;Gemella;
OTU_69	0.00182931	0.0833333	0.646071	0.372523	0.848776	0.901713	0.628286	0.980313	Under	M_smfw	Bacteria;Proteobacteria;Betaproteobacteria;Nitrosomonadales;Nitrosomonadaceae;Nitrosospira;
OTU_1597	0.00183292	0.25	0.647018	0.373348	0.849386	0.902162	0.628815	0.980465	Under	M_smfw	Archaea;Euryarchaeota;Methanomicrobia;Methanosarcinales;Methanosarcinaceae;Methanohalophilus;
OTU_404	0.00183908	0.166667	0.648627	0.37475	0.850421	0.902924	0.629713	0.980722	Under	M_smfw	Bacteria;Firmicutes;Bacilli;Lactobacillales;Lactobacillaceae;Lactobacillus;
OTU_292	0.0019235	0.0833333	0.670165	0.393732	0.86407	0.912788	0.641448	0.983931	Under	M_smfw	Bacteria;Bacteroidetes;Flavobacteria;Flavobacteriales;Flavobacteriaceae;Persicivirga;
OTU_2781	0.00196395	0.25	0.680137	0.402654	0.870256	0.917154	0.646709	0.985284	Under	M_smfw	Bacteria;Actinobacteria;Actinobacteria;Actinomycetales;Demequinaceae;Demequina;
OTU_73	0.00204496	0.333333	0.699437	0.420169	0.88198	0.925251	0.656585	0.987675	Under	M_smfw	Bacteria;Bacteroidetes;Sphingobacteria;Sphingobacteriales;Sphingobacteriaceae;Pedobacter;
OTU_315	0.00210126	0.25	0.712323	0.432051	0.889621	0.930407	0.662957	0.989115	Under	M_smfw	Bacteria;Proteobacteria;Betaproteobacteria;Burkholderiales;Comamonadaceae;Lampropedia;
OTU_1890	0.00212536	0.416667	0.717711	0.437064	0.89277	0.932504	0.665568	0.989681	Under	M_smfw	Bacteria;Deferribacteres;Deferribacteres;Deferribacterales;Deferribacteraceae;Denitrovibrio;
OTU_301	0.00227325	0.416667	0.749094	0.466821	0.910559	0.944061	0.680169	0.992589	Under	M_smfw	Bacteria;Actinobacteria;Actinobacteria;Actinomycetales;Corynebacteriaceae;Corynebacterium;
OTU_311	0.00244109	0.166667	0.781324	0.498429	0.92778	0.954799	0.694086	0.994941	Under	M_smfw	Bacteria;Firmicutes;Bacilli;Bacillales;Bacillaceae_;Marinococcus;
OTU_5967	0.00257823	0.5	0.805118	0.522508	0.939749	0.962026	0.70366	0.996314	Under	M_smfw	Bacteria;Firmicutes;Bacilli;Lactobacillales;Leuconostocaceae;Leuconostoc;
OTU_1338	0.0026574	0.5	0.817861	0.535686	0.945877	0.965659	0.708543	0.996935	Under	M_smfw	Bacteria;Bacteroidetes;Bacteroidia;Bacteroidales;Porphyromonadaceae;Dysgonomonas;
OTU_2672	0.0028447	0.333333	0.845291	0.564779	0.958341	0.972931	0.718468	0.998028	Under	M_smfw	Bacteria;Firmicutes;Clostridia;Clostridiales;Clostridiales_Incertae_Sedis_XI;Finegoldia;
OTU_326	0.00297983	0.416667	0.86285	0.583972	0.965751	0.977202	0.724395	0.998571	Under	M_smfw	Bacteria;Proteobacteria;Alphaproteobacteria;Rhodobacterales;Rhodobacteraceae;Pelagicola;
OTU_265	0.00302791	0.25	0.868677	0.590447	0.968102	0.978553	0.726287	0.998727	Under	M_smfw	Bacteria;Bacteroidetes;Sphingobacteria;Sphingobacteriales;Chitinophagaceae;Terrimonas;
OTU_3608	0.00306359	0.5	0.872861	0.595133	0.969757	0.979504	0.727623	0.998832	Under	M_smfw	Bacteria;Actinobacteria;Actinobacteria;Actinomycetales;Micrococcaceae;Arthrobacter;
OTU_1473	0.00353835	0.583333	0.918525	0.648371	0.9857	0.988791	0.740892	0.999633	Under	M_smfw	Bacteria;Firmicutes;Clostridia;Clostridiales;Lachnospiraceae;Blautia;
OTU_1428	8.17579e-05	0.28125	0.0381241	0.0077469	0.167508	0.123555	0.0488617	0.278942	Upper	M_pafw	Bacteria;Proteobacteria;Gammaproteobacteria;Chromatiales;Halothiobacillaceae;Halothiobacillus;
OTU_1472	8.17579e-05	0.21875	0.0381241	0.0077469	0.167508	0.123555	0.0488617	0.278942	Upper	M_pafw	Bacteria;Firmicutes;Bacilli;Bacillales;Pasteuriaceae;Pasteuria;
OTU_1856	8.17579e-05	0.21875	0.0381241	0.0077469	0.167508	0.123555	0.0488617	0.278942	Upper	M_pafw	Bacteria;Tenericutes;Mollicutes;Mycoplasmatales;Mycoplasmataceae;Mycoplasma;
OTU_222	8.17579e-05	0.25	0.0381241	0.0077469	0.167508	0.123555	0.0488617	0.278942	Upper	M_pafw	Bacteria;Verrucomicrobia;Opitutae;Puniceicoccales;Puniceicoccaceae;Coraliomargarita;
OTU_223	8.17579e-05	0.1875	0.0381241	0.0077469	0.167508	0.123555	0.0488617	0.278942	Upper	M_pafw	Bacteria;Proteobacteria;Gammaproteobacteria;Pasteurellales;Pasteurellaceae;Aggregatibacter;
OTU_535	8.17579e-05	0.34375	0.0381241	0.0077469	0.167508	0.123555	0.0488617	0.278942	Upper	M_pafw	Bacteria;Tenericutes;Mollicutes;Mycoplasmatales;Mycoplasmataceae;Mycoplasma;
OTU_1461	9.22742e-05	0.5	0.0431775	0.00952471	0.174754	0.138297	0.0575841	0.296545	Upper	M_pafw	Bacteria;Proteobacteria;Gammaproteobacteria;Xanthomonadales;Xanthomonadaceae;Pseudofulvimonas;
OTU_1486	9.22742e-05	0.3125	0.0431775	0.00952471	0.174754	0.138297	0.0575841	0.296545	Upper	M_pafw	Bacteria;Proteobacteria;Gammaproteobacteria;Legionellales;Legionellaceae;Legionella;
OTU_2058	9.22742e-05	0.21875	0.0431775	0.00952471	0.174754	0.138297	0.0575841	0.296545	Upper	M_pafw	Bacteria;Proteobacteria;Betaproteobacteria;Rhodocyclales;Rhodocyclaceae;Propionivibrio;
OTU_2102	9.22742e-05	0.1875	0.0431775	0.00952471	0.174754	0.138297	0.0575841	0.296545	Upper	M_pafw	Bacteria;Firmicutes;Bacilli;Lactobacillales;Enterococcaceae;Enterococcus;
OTU_2221	9.22742e-05	0.25	0.0431775	0.00952471	0.174754	0.138297	0.0575841	0.296545	Upper	M_pafw	Bacteria;Proteobacteria;Betaproteobacteria;Burkholderiales;Burkholderiaceae;Polynucleobacter;
OTU_2479	9.22742e-05	0.25	0.0431775	0.00952471	0.174754	0.138297	0.0575841	0.296545	Upper	M_pafw	Bacteria;Verrucomicrobia;Opitutae;Opitutales;Opitutaceae;Opitutus;
OTU_2652	9.22742e-05	0.46875	0.0431775	0.00952471	0.174754	0.138297	0.0575841	0.296545	Upper	M_pafw	Bacteria;Firmicutes;Bacilli;Bacillales;Bacillaceae_;Bacillus;
OTU_2679	9.22742e-05	0.21875	0.0431775	0.00952471	0.174754	0.138297	0.0575841	0.296545	Upper	M_pafw	Bacteria;Actinobacteria;Actinobacteria;Bifidobacteriales;Bifidobacteriaceae;Bifidobacterium;
OTU_2849	9.22742e-05	0.21875	0.0431775	0.00952471	0.174754	0.138297	0.0575841	0.296545	Upper	M_pafw	Bacteria;Proteobacteria;Epsilonproteobacteria;Campylobacterales;Campylobacteraceae;Campylobacter;
OTU_3267	9.22742e-05	0.375	0.0431775	0.00952471	0.174754	0.138297	0.0575841	0.296545	Upper	M_pafw	Bacteria;Proteobacteria;Deltaproteobacteria;Desulfobacterales;Desulfobulbaceae;Desulfotalea;
OTU_348	9.22742e-05	0.375	0.0431775	0.00952471	0.174754	0.138297	0.0575841	0.296545	Upper	M_pafw	Bacteria;Tenericutes;Mollicutes;Mycoplasmatales;Mycoplasmataceae;Mycoplasma;
OTU_4094	9.22742e-05	0.25	0.0431775	0.00952471	0.174754	0.138297	0.0575841	0.296545	Upper	M_pafw	Bacteria;Actinobacteria;Actinobacteria;Acidimicrobiales;Iamiaceae;Iamia;
OTU_4271	9.22742e-05	0.25	0.0431775	0.00952471	0.174754	0.138297	0.0575841	0.296545	Upper	M_pafw	Bacteria;Proteobacteria;Gammaproteobacteria;Alteromonadales;Colwelliaceae;Thalassomonas;
OTU_4568	9.22742e-05	0.1875	0.0431775	0.00952471	0.174754	0.138297	0.0575841	0.296545	Upper	M_pafw	Bacteria;Planctomycetes;Planctomycetacia;Planctomycetales;Planctomycetaceae;Zavarzinella;
OTU_5147	9.22742e-05	0.1875	0.0431775	0.00952471	0.174754	0.138297	0.0575841	0.296545	Upper	M_pafw	Bacteria;Proteobacteria;Gammaproteobacteria;Pseudomonadales;Moraxellaceae;Alkanindiges;
OTU_5413	9.22742e-05	0.25	0.0431775	0.00952471	0.174754	0.138297	0.0575841	0.296545	Upper	M_pafw	Bacteria;Firmicutes;Negativicutes;Selenomonadales;Veillonellaceae;Psychrosinus;
OTU_5838	9.22742e-05	0.375	0.0431775	0.00952471	0.174754	0.138297	0.0575841	0.296545	Upper	M_pafw	Bacteria;Planctomycetes;Planctomycetacia;Planctomycetales;Planctomycetaceae;Gemmata;
OTU_5957	9.22742e-05	0.28125	0.0431775	0.00952471	0.174754	0.138297	0.0575841	0.296545	Upper	M_pafw	Bacteria;Planctomycetes;Planctomycetacia;Planctomycetales;Planctomycetaceae;Zavarzinella;
OTU_634	9.22742e-05	0.21875	0.0431775	0.00952471	0.174754	0.138297	0.0575841	0.296545	Upper	M_pafw	Bacteria;Actinobacteria;Actinobacteria;Actinomycetales;Brevibacteriaceae;Brevibacterium;
OTU_6905	9.22742e-05	0.1875	0.0431775	0.00952471	0.174754	0.138297	0.0575841	0.296545	Upper	M_pafw	Bacteria;Actinobacteria;Actinobacteria;Actinomycetales;Sanguibacteraceae;Sanguibacter;
OTU_7181	9.22742e-05	0.1875	0.0431775	0.00952471	0.174754	0.138297	0.0575841	0.296545	Upper	M_pafw	Bacteria;Proteobacteria;Deltaproteobacteria;Desulfovibrionales;Desulfovibrionaceae;Desulfovibrio;
OTU_731	9.22742e-05	0.1875	0.0431775	0.00952471	0.174754	0.138297	0.0575841	0.296545	Upper	M_pafw	Bacteria;Firmicutes;Bacilli;Lactobacillales;Aerococcaceae;Facklamia;
OTU_2684	0.000115492	0.3125	0.0544407	0.0138905	0.1905	0.169975	0.077392	0.333301	Upper	M_pafw	Bacteria;Bacteroidetes;Sphingobacteria;Sphingobacteriales;Cytophagaceae;Runella;
OTU_64	0.000115492	0.28125	0.0544407	0.0138905	0.1905	0.169975	0.077392	0.333301	Upper	M_pafw	Bacteria;Proteobacteria;Betaproteobacteria;Neisseriales;Neisseriaceae;Neisseria;
OTU_1260	0.000125992	0.28125	0.0595804	0.0160455	0.197523	0.183916	0.0865141	0.349073	Upper	M_pafw	Bacteria;Firmicutes;Negativicutes;Selenomonadales;Veillonellaceae;Pectinatus;
OTU_1493	0.000125992	0.3125	0.0595804	0.0160455	0.197523	0.183916	0.0865141	0.349073	Upper	M_pafw	Bacteria;Actinobacteria;Actinobacteria;Actinomycetales;Nakamurellaceae;Humicoccus;
OTU_2184	0.000125992	0.28125	0.0595804	0.0160455	0.197523	0.183916	0.0865141	0.349073	Upper	M_pafw	Bacteria;Actinobacteria;Actinobacteria;Actinomycetales;Nocardioidaceae;Nocardioides;
OTU_3009	0.000125992	0.25	0.0595804	0.0160455	0.197523	0.183916	0.0865141	0.349073	Upper	M_pafw	Bacteria;Firmicutes;Clostridia;Clostridiales;Peptostreptococcaceae;Peptostreptococcaceae_incertae_sedis;
OTU_3974	0.000125992	0.375	0.0595804	0.0160455	0.197523	0.183916	0.0865141	0.349073	Upper	M_pafw	Bacteria;Proteobacteria;Betaproteobacteria;Burkholderiales;Burkholderiaceae;Paucimonas;
OTU_1153	0.00012813	0.25	0.06063	0.016497	0.198946	0.186725	0.0883795	0.352224	Upper	M_pafw	Bacteria;Proteobacteria;Gammaproteobacteria;Vibrionales;Vibrionaceae;Vibrio;
OTU_117	0.00012813	0.21875	0.06063	0.016497	0.198946	0.186725	0.0883795	0.352224	Upper	M_pafw	Bacteria;Tenericutes;Mollicutes;Mycoplasmatales;Mycoplasmataceae;Ureaplasma;
OTU_1466	0.00012813	0.3125	0.06063	0.016497	0.198946	0.186725	0.0883795	0.352224	Upper	M_pafw	Bacteria;Bacteroidetes;Bacteroidia;Bacteroidales;Bacteroidaceae;Bacteroides;
OTU_3676	0.00012813	0.3125	0.06063	0.016497	0.198946	0.186725	0.0883795	0.352224	Upper	M_pafw	Bacteria;Firmicutes;Clostridia;Clostridiales;Clostridiaceae_;Caminicella;
OTU_5127	0.00012813	0.21875	0.06063	0.016497	0.198946	0.186725	0.0883795	0.352224	Upper	M_pafw	Bacteria;Proteobacteria;Alphaproteobacteria;Rhizobiales;Methylobacteriaceae;Methylobacterium;
OTU_5862	0.00012813	0.25	0.06063	0.016497	0.198946	0.186725	0.0883795	0.352224	Upper	M_pafw	Bacteria;Proteobacteria;Gammaproteobacteria;Alteromonadales;Alteromonadaceae;Agarivorans;
OTU_1289	0.000129085	0.28125	0.0610995	0.0167002	0.199581	0.187978	0.089214	0.353626	Upper	M_pafw	Bacteria;Bacteroidetes;Flavobacteria;Flavobacteriales;Flavobacteriaceae;Ornithobacterium;
OTU_247	0.000129085	0.21875	0.0610995	0.0167002	0.199581	0.187978	0.089214	0.353626	Upper	M_pafw	Archaea;Euryarchaeota;Methanomicrobia;Methanosarcinales;Methanosarcinaceae;Methanolobus;
OTU_3122	0.000129085	0.28125	0.0610995	0.0167002	0.199581	0.187978	0.089214	0.353626	Upper	M_pafw	Bacteria;Planctomycetes;Planctomycetacia;Planctomycetales;Planctomycetaceae;Singulisphaera;
OTU_359	0.000129085	0.28125	0.0610995	0.0167002	0.199581	0.187978	0.089214	0.353626	Upper	M_pafw	Bacteria;Proteobacteria;Gammaproteobacteria;Pasteurellales;Pasteurellaceae;Bibersteinia;
OTU_4238	0.000129085	0.375	0.0610995	0.0167002	0.199581	0.187978	0.089214	0.353626	Upper	M_pafw	Bacteria;Bacteroidetes;Sphingobacteria;Sphingobacteriales;Sphingobacteriaceae;Solitalea;
OTU_47	0.000129085	0.25	0.0610995	0.0167002	0.199581	0.187978	0.089214	0.353626	Upper	M_pafw	Bacteria;Actinobacteria;Actinobacteria;Actinomycetales;Glycomycetaceae;Glycomyces;
OTU_2681	0.000139277	0.40625	0.0661217	0.0189186	0.20633	0.20122	0.0981413	0.368344	Upper	M_pafw	Bacteria;Bacteroidetes;Bacteroidia;Bacteroidales;Porphyromonadaceae;Odoribacter;
OTU_4902	0.000139277	0.375	0.0661217	0.0189186	0.20633	0.20122	0.0981413	0.368344	Upper	M_pafw	Bacteria;Firmicutes;Clostridia;Clostridiales;Clostridiales_Incertae_Sedis_XI;Anaerococcus;
OTU_783	0.000139277	0.25	0.0661217	0.0189186	0.20633	0.20122	0.0981413	0.368344	Upper	M_pafw	Bacteria;Proteobacteria;Alphaproteobacteria;Rhizobiales;Hyphomicrobiaceae;Devosia;
OTU_1029	0.000156492	0.3125	0.0746589	0.0228674	0.217626	0.223098	0.113285	0.392267	Upper	M_pafw	Bacteria;Firmicutes;Negativicutes;Selenomonadales;Veillonellaceae;Selenomonas;
OTU_1223	0.000156492	0.21875	0.0746589	0.0228674	0.217626	0.223098	0.113285	0.392267	Upper	M_pafw	Bacteria;Tenericutes;Mollicutes;Mycoplasmatales;Mycoplasmataceae;Mycoplasma;
OTU_1426	0.000156492	0.34375	0.0746589	0.0228674	0.217626	0.223098	0.113285	0.392267	Upper	M_pafw	Bacteria;Proteobacteria;Alphaproteobacteria;Rhizobiales;Phyllobacteriaceae;Mesorhizobium;
OTU_1910	0.000156492	0.375	0.0746589	0.0228674	0.217626	0.223098	0.113285	0.392267	Upper	M_pafw	Bacteria;Planctomycetes;Planctomycetacia;Planctomycetales;Planctomycetaceae;Gemmata;
OTU_2612	0.000156492	0.40625	0.0746589	0.0228674	0.217626	0.223098	0.113285	0.392267	Upper	M_pafw	Bacteria;Planctomycetes;Planctomycetacia;Planctomycetales;Planctomycetaceae;Planctomyces;
OTU_3310	0.000156492	0.25	0.0746589	0.0228674	0.217626	0.223098	0.113285	0.392267	Upper	M_pafw	Bacteria;Proteobacteria;Alphaproteobacteria;Rhizobiales;Xanthobacteraceae;Xanthobacter;
OTU_3521	0.000156492	0.3125	0.0746589	0.0228674	0.217626	0.223098	0.113285	0.392267	Upper	M_pafw	Bacteria;Verrucomicrobia;Opitutae;Opitutales;Opitutaceae;Opitutus;
OTU_379	0.000156492	0.21875	0.0746589	0.0228674	0.217626	0.223098	0.113285	0.392267	Upper	M_pafw	Bacteria;Verrucomicrobia;Verrucomicrobiae;Verrucomicrobiales;Verrucomicrobiaceae;Verrucomicrobium;
OTU_491	0.000156492	0.21875	0.0746589	0.0228674	0.217626	0.223098	0.113285	0.392267	Upper	M_pafw	Bacteria;Proteobacteria;Betaproteobacteria;Neisseriales;Neisseriaceae;Alysiella;
OTU_1645	0.000164506	0.25	0.0786556	0.024787	0.222843	0.233077	0.120346	0.403026	Upper	M_pafw	Bacteria;Proteobacteria;Alphaproteobacteria;Rhizobiales;Hyphomicrobiaceae;Hyphomicrobium;
OTU_6437	0.000165882	0.28125	0.0793433	0.0251217	0.223736	0.234778	0.121559	0.404851	Upper	M_pafw	Bacteria;Actinobacteria;Actinobacteria;Actinomycetales;Pseudonocardiaceae;Amycolatopsis;
OTU_1603	0.000171055	0.28125	0.081932	0.0263923	0.227088	0.241138	0.126115	0.41165	Upper	M_pafw	Bacteria;Planctomycetes;Planctomycetacia;Planctomycetales;Planctomycetaceae;Singulisphaera;
OTU_2438	0.000171055	0.40625	0.081932	0.0263923	0.227088	0.241138	0.126115	0.41165	Upper	M_pafw	Bacteria;Firmicutes;Bacilli;Bacillales;Thermoactinomycetaceae_;Laceyella;
OTU_3014	0.000171055	0.25	0.081932	0.0263923	0.227088	0.241138	0.126115	0.41165	Upper	M_pafw	Bacteria;Proteobacteria;Alphaproteobacteria;Rhizobiales;Hyphomicrobiaceae;Hyphomicrobium;
OTU_392	0.000171055	0.25	0.081932	0.0263923	0.227088	0.241138	0.126115	0.41165	Upper	M_pafw	Bacteria;Actinobacteria;Actinobacteria;Actinomycetales;Pseudonocardiaceae;Lentzea;
OTU_6836	0.000171055	0.25	0.081932	0.0263923	0.227088	0.241138	0.126115	0.41165	Upper	M_pafw	Bacteria;Proteobacteria;Gammaproteobacteria;Thiotrichales;Thiotrichales_incertae_sedis;Caedibacter;
OTU_1575	0.000179794	0.3125	0.0863176	0.0285834	0.232728	0.251762	0.133807	0.42293	Upper	M_pafw	Bacteria;Bacteroidetes;Sphingobacteria;Sphingobacteriales;Cytophagaceae;Adhaeribacter;
OTU_5281	0.000179794	0.3125	0.0863176	0.0285834	0.232728	0.251762	0.133807	0.42293	Upper	M_pafw	Bacteria;Firmicutes;Erysipelotrichia;Erysipelotrichales;Erysipelotrichaceae;Erysipelotrichaceae_incertae_sedis;
OTU_1497	0.000182278	0.25	0.0875665	0.029216	0.234326	0.254754	0.13599	0.426089	Upper	M_pafw	Bacteria;Planctomycetes;Planctomycetacia;Planctomycetales;Planctomycetaceae;Planctomyces;
OTU_193	0.000183385	0.25	0.0881236	0.0294994	0.235037	0.256084	0.136962	0.42749	Upper	M_pafw	Bacteria;Bacteroidetes;Flavobacteria;Flavobacteriales;Flavobacteriaceae;Flavobacterium;
OTU_3893	0.000183385	0.34375	0.0881236	0.0294994	0.235037	0.256084	0.136962	0.42749	Upper	M_pafw	Bacteria;Proteobacteria;Alphaproteobacteria;Rhizobiales;Beijerinckiaceae;Beijerinckia;
OTU_882	0.000183385	0.40625	0.0881236	0.0294994	0.235037	0.256084	0.136962	0.42749	Upper	M_pafw	Bacteria;Bacteroidetes;Sphingobacteria;Sphingobacteriales;Sphingobacteriaceae;Sphingobacterium;
OTU_1197	0.000198657	0.375	0.0958338	0.0334945	0.244809	0.274189	0.150352	0.446429	Upper	M_pafw	Bacteria;Proteobacteria;Alphaproteobacteria;Rhizobiales;Bradyrhizobiaceae;Rhodoblastus;
OTU_1598	0.000198657	0.4375	0.0958338	0.0334945	0.244809	0.274189	0.150352	0.446429	Upper	M_pafw	Bacteria;Proteobacteria;Alphaproteobacteria;Rhodobacterales;Rhodobacteraceae;Loktanella;
OTU_2682	0.000198657	0.25	0.0958338	0.0334945	0.244809	0.274189	0.150352	0.446429	Upper	M_pafw	Bacteria;Tenericutes;Mollicutes;Mycoplasmatales;Mycoplasmataceae;Mycoplasma;
OTU_653	0.000201412	0.375	0.0972295	0.0342318	0.246564	0.277408	0.152761	0.44977	Upper	M_pafw	Bacteria;Actinobacteria;Actinobacteria;Actinomycetales;Nocardiaceae;Rhodococcus;
OTU_2222	0.000209888	0.34375	0.101531	0.0365302	0.251947	0.287221	0.160152	0.459901	Upper	M_pafw	Bacteria;Proteobacteria;Gammaproteobacteria;Chromatiales;Chromatiaceae;Thioflavicoccus;
OTU_1220	0.000217127	0.28125	0.105215	0.0385291	0.256527	0.295498	0.166444	0.46839	Upper	M_pafw	Bacteria;Firmicutes;Bacilli;Bacillales;Pasteuriaceae;Pasteuria;
OTU_4057	0.000217127	0.375	0.105215	0.0385291	0.256527	0.295498	0.166444	0.46839	Upper	M_pafw	Bacteria;Spirochaetes;Spirochaetes;Spirochaetales;Leptospiraceae;Leptonema;
OTU_150	0.000218296	0.34375	0.105811	0.0388548	0.257265	0.296826	0.167457	0.469746	Upper	M_pafw	Bacteria;Actinobacteria;Actinobacteria;Actinomycetales;Microbacteriaceae;Leucobacter;
OTU_1347	0.000220404	0.28125	0.106885	0.0394441	0.258594	0.299213	0.169283	0.472182	Upper	M_pafw	Bacteria;Firmicutes;Clostridia;Clostridiales;Eubacteriaceae;Alkalibaculum;
OTU_1754	0.000221359	0.28125	0.107373	0.0397121	0.259196	0.300292	0.17011	0.473282	Upper	M_pafw	Bacteria;Proteobacteria;Alphaproteobacteria;Rhizobiales;Hyphomicrobiaceae;Hyphomicrobium;
OTU_1911	0.000221359	0.40625	0.107373	0.0397121	0.259196	0.300292	0.17011	0.473282	Upper	M_pafw	Bacteria;Proteobacteria;Alphaproteobacteria;Rhizobiales;Methylobacteriaceae;Methylobacterium;
OTU_4769	0.000224922	0.28125	0.109191	0.0407165	0.26144	0.304302	0.173192	0.477363	Upper	M_pafw	Bacteria;Proteobacteria;Alphaproteobacteria;Rhizobiales;Hyphomicrobiaceae;Pedomicrobium;
OTU_4876	0.000228166	0.28125	0.110849	0.0416373	0.263479	0.307934	0.175991	0.481047	Upper	M_pafw	Bacteria;Proteobacteria;Alphaproteobacteria;Sphingomonadales;Sphingomonadaceae;Sphingomonas;
OTU_5983	0.000228166	0.40625	0.110849	0.0416373	0.263479	0.307934	0.175991	0.481047	Upper	M_pafw	Bacteria;Proteobacteria;Alphaproteobacteria;Rhodobacterales;Rhodobacteraceae;Ahrensia;
OTU_4056	0.000242877	0.34375	0.118387	0.0458888	0.272687	0.324166	0.188622	0.497401	Upper	M_pafw	Bacteria;Firmicutes;Bacilli;Bacillales;Alicyclobacillaceae;Alicyclobacillus;
OTU_4157	0.000242877	0.3125	0.118387	0.0458888	0.272687	0.324166	0.188622	0.497401	Upper	M_pafw	Bacteria;Verrucomicrobia;Verrucomicrobiae;Verrucomicrobiales;Verrucomicrobiaceae;Prosthecobacter;
OTU_6194	0.000242877	0.3125	0.118387	0.0458888	0.272687	0.324166	0.188622	0.497401	Upper	M_pafw	Bacteria;Tenericutes;Mollicutes;Mycoplasmatales;Mycoplasmataceae;Mycoplasma;
OTU_958	0.000246264	0.40625	0.120127	0.0468846	0.274798	0.327849	0.191513	0.501086	Upper	M_pafw	Bacteria;Bacteroidetes;Flavobacteria;Flavobacteriales;Flavobacteriaceae;Flavobacterium;
OTU_1960	0.000260557	0.40625	0.127487	0.0511544	0.283672	0.343172	0.203644	0.516318	Upper	M_pafw	Bacteria;Verrucomicrobia;Opitutae;Opitutales;Opitutaceae;Opitutus;
OTU_885	0.000260557	0.40625	0.127487	0.0511544	0.283672	0.343172	0.203644	0.516318	Upper	M_pafw	Bacteria;Proteobacteria;Gammaproteobacteria;Alteromonadales;Colwelliaceae;Thalassomonas;
OTU_4578	0.000274552	0.40625	0.13472	0.0554361	0.292305	0.357837	0.215401	0.530747	Upper	M_pafw	Bacteria;Bacteroidetes;Sphingobacteria;Sphingobacteriales;Chitinophagaceae;Niastella;
OTU_5284	0.000275659	0.375	0.135293	0.0557789	0.292985	0.358983	0.216325	0.531869	Upper	M_pafw	Bacteria;Actinobacteria;Actinobacteria;Actinomycetales;Demequinaceae;Demequina;
OTU_124	0.000276852	0.40625	0.135911	0.0561492	0.293719	0.360216	0.217321	0.533075	Upper	M_pafw	Bacteria;Gemmatimonadetes;Gemmatimonadetes;Gemmatimonadales;Gemmatimonadaceae;Gemmatimonas;
OTU_3679	0.000290931	0.34375	0.143215	0.0605677	0.302341	0.374585	0.229	0.547054	Upper	M_pafw	Bacteria;Verrucomicrobia;Verrucomicrobiae;Verrucomicrobiales;Verrucomicrobiaceae;Prosthecobacter;
OTU_5521	0.000293686	0.34375	0.144646	0.0614432	0.304023	0.377359	0.23127	0.549738	Upper	M_pafw	Bacteria;Proteobacteria;Betaproteobacteria;Burkholderiales;Comamonadaceae;Comamonas;
OTU_1494	0.000294967	0.3125	0.145312	0.0618513	0.304803	0.378645	0.232323	0.55098	Upper	M_pafw	Bacteria;Proteobacteria;Betaproteobacteria;Rhodocyclales;Rhodocyclaceae;Zoogloea;
OTU_6536	0.000295769	0.34375	0.145729	0.0621071	0.305292	0.379448	0.232982	0.551755	Upper	M_pafw	Bacteria;Actinobacteria;Actinobacteria;Actinomycetales;Corynebacteriaceae;Corynebacterium;
OTU_6607	0.000318184	0.4375	0.15741	0.0693743	0.318883	0.40149	0.251219	0.572878	Upper	M_pafw	Bacteria;Actinobacteria;Actinobacteria;Actinomycetales;Intrasporangiaceae;Terrabacter;
OTU_3201	0.000340428	0.40625	0.169044	0.0767916	0.33224	0.42259	0.268957	0.592817	Upper	M_pafw	Bacteria;Firmicutes;Clostridia;Clostridiales;Clostridiaceae_;Sarcina;
OTU_80	0.00034312	0.40625	0.170455	0.0777024	0.333848	0.425093	0.271079	0.595164	Upper	M_pafw	Bacteria;Proteobacteria;Betaproteobacteria;Rhodocyclales;Rhodocyclaceae;Thauera;
OTU_1895	0.000346212	0.34375	0.172076	0.0787522	0.335693	0.427955	0.27351	0.597844	Upper	M_pafw	Bacteria;Actinobacteria;Actinobacteria;Actinomycetales;Streptomycetaceae;Streptomyces;
OTU_6061	0.00035631	0.375	0.177373	0.0822042	0.341699	0.437199	0.281396	0.606465	Upper	M_pafw	Bacteria;Proteobacteria;Alphaproteobacteria;Rickettsiales;Rickettsiaceae;Rickettsia;
OTU_1452	0.000361642	0.4375	0.180173	0.0840424	0.34486	0.442021	0.28553	0.610941	Upper	M_pafw	Bacteria;Bacteroidetes;Bacteroidia;Bacteroidales;Prevotellaceae;Prevotella;
OTU_5464	0.000364539	0.5	0.181694	0.0850449	0.346574	0.444623	0.287766	0.613351	Upper	M_pafw	Bacteria;Firmicutes;Bacilli;Lactobacillales;Streptococcaceae;Streptococcus;
OTU_1202	0.000368869	0.40625	0.183969	0.0865492	0.349133	0.44849	0.291097	0.616924	Upper	M_pafw	Bacteria;Proteobacteria;Alphaproteobacteria;Rhizobiales;Beijerinckiaceae;Methylovirgula;
OTU_2747	0.00037216	0.40625	0.185699	0.0876969	0.351074	0.451411	0.293619	0.619618	Upper	M_pafw	Bacteria;Proteobacteria;Alphaproteobacteria;Rhizobiales;Hyphomicrobiaceae;Pedomicrobium;
OTU_1134	0.000375872	0.53125	0.187651	0.0889958	0.35326	0.454687	0.296454	0.622633	Upper	M_pafw	Bacteria;Proteobacteria;Alphaproteobacteria;Sphingomonadales;Sphingomonadaceae;Sphingomonas;
OTU_719	0.00039116	0.5	0.195694	0.0943934	0.362226	0.467974	0.308016	0.634798	Upper	M_pafw	Bacteria;Tenericutes;Mollicutes;Mycoplasmatales;Mycoplasmataceae;Mycoplasma;
OTU_6811	0.000395977	0.375	0.198231	0.0961101	0.365039	0.472095	0.311622	0.638549	Upper	M_pafw	Bacteria;Tenericutes;Mollicutes;Mycoplasmatales;Mycoplasmataceae;Mycoplasma;
OTU_2926	0.000420852	0.4375	0.211338	0.105086	0.379467	0.492865	0.329953	0.657306	Upper	M_pafw	Bacteria;Planctomycetes;Planctomycetacia;Planctomycetales;Planctomycetaceae;Gemmata;
OTU_1218	0.000429401	0.59375	0.215845	0.108212	0.384388	0.499813	0.336142	0.663524	Upper	M_pafw	Bacteria;Proteobacteria;Alphaproteobacteria;Rhizobiales;Bradyrhizobiaceae;Balneimonas;
OTU_4204	0.000438487	0.40625	0.220635	0.111557	0.389597	0.507093	0.342656	0.670009	Upper	M_pafw	Bacteria;Bacteroidetes;Flavobacteria;Flavobacteriales;Flavobacteriaceae;Elizabethkingia;
OTU_240	0.000468742	0.46875	0.236585	0.122849	0.406786	0.530581	0.363885	0.690721	Upper	M_pafw	Bacteria;Planctomycetes;Planctomycetacia;Planctomycetales;Planctomycetaceae;Schlesneria;
OTU_123	0.000476986	0.4375	0.240929	0.125965	0.411427	0.536784	0.369547	0.696137	Upper	M_pafw	Bacteria;Proteobacteria;Alphaproteobacteria;Sphingomonadales;Sphingomonadaceae;Novosphingobium;
OTU_3008	0.000481315	0.625	0.243209	0.127607	0.413857	0.540009	0.372498	0.698943	Upper	M_pafw	Bacteria;Proteobacteria;Alphaproteobacteria;Sphingomonadales;Sphingomonadaceae;Sphingomonas;
OTU_814	0.000488457	0.46875	0.24697	0.130325	0.417854	0.54528	0.377336	0.703518	Upper	M_pafw	Bacteria;Bacteroidetes;Bacteroidia;Bacteroidales;Bacteroidaceae;Bacteroides;
OTU_2873	0.000515344	0.5625	0.261114	0.140656	0.432779	0.564588	0.395199	0.720133	Upper	M_pafw	Bacteria;Proteobacteria;Gammaproteobacteria;Thiotrichales;Piscirickettsiaceae;Thioalkalimicrobium;
OTU_87	0.000561163	0.6875	0.285135	0.158575	0.457754	0.595624	0.424379	0.746371	Upper	M_pafw	Bacteria;Actinobacteria;Actinobacteria;Actinomycetales;Acidothermaceae;Acidothermus;
OTU_147	0.000612777	0.625	0.312012	0.179147	0.485174	0.627944	0.455397	0.773066	Upper	M_pafw	Bacteria;Proteobacteria;Alphaproteobacteria;Rhodobacterales;Rhodobacteraceae;Haematobacter;
OTU_1594	0.000614157	0.5	0.312728	0.179702	0.485897	0.628772	0.4562	0.773741	Upper	M_pafw	Bacteria;Tenericutes;Mollicutes;Mycoplasmatales;Mycoplasmataceae;Mycoplasma;
OTU_1256	0.000633276	0.53125	0.322618	0.187409	0.49585	0.640053	0.467188	0.782896	Upper	M_pafw	Bacteria;Bacteroidetes;Sphingobacteria;Sphingobacteriales;Chitinophagaceae;Parasegetibacter;
OTU_2991	0.000639191	0.5	0.32567	0.189802	0.498908	0.643473	0.470536	0.785655	Upper	M_pafw	Bacteria;Proteobacteria;Gammaproteobacteria;Pasteurellales;Pasteurellaceae;Actinobacillus;
OTU_151	0.000651164	0.65625	0.331836	0.194654	0.505065	0.650297	0.477238	0.791138	Upper	M_pafw	Bacteria;Firmicutes;Clostridia;Clostridiales;Ruminococcaceae;Hydrogenoanaerobacterium;
OTU_482	0.000654582	0.65625	0.333593	0.196042	0.506815	0.65222	0.479133	0.792678	Upper	M_pafw	Archaea;Euryarchaeota;Thermoplasmata;Thermoplasmatales;Thermoplasmatales_incertae_sedis;Thermogymnomonas;
OTU_2392	0.000666137	0.5625	0.339523	0.200741	0.512705	0.658647	0.485482	0.797804	Upper	M_pafw	Bacteria;Chlamydiae;Chlamydiae;Chlamydiales;Chlamydiaceae;Chlamydophila;
OTU_4069	0.0007304	0.5625	0.372184	0.227039	0.544728	0.69228	0.519169	0.824174	Upper	M_pafw	Bacteria;Proteobacteria;Gammaproteobacteria;Chromatiales;Granulosicoccaceae;Granulosicoccus;
OTU_3007	0.000746109	0.5625	0.380078	0.233499	0.552363	0.699985	0.527	0.830102	Upper	M_pafw	Bacteria;Firmicutes;Clostridia;Clostridiales;Peptostreptococcaceae;Acetoanaerobium;
OTU_4132	0.000810656	0.6875	0.412093	0.260098	0.582931	0.729672	0.557587	0.852525	Upper	M_pafw	Bacteria;Proteobacteria;Gammaproteobacteria;Legionellales;Legionellaceae;Legionella;
OTU_6434	0.000813795	0.75	0.413631	0.261392	0.584384	0.731038	0.559011	0.85354	Upper	M_pafw	Bacteria;Proteobacteria;Gammaproteobacteria;Vibrionales;Vibrionaceae;Vibrio;
OTU_5011	0.00085557	0.625	0.433934	0.278605	0.603426	0.748579	0.57743	0.866442	Upper	M_pafw	Bacteria;Bacteroidetes;Flavobacteria;Flavobacteriales;Flavobacteriaceae;Cloacibacterium;
OTU_2941	0.000954394	0.9375	0.480587	0.319087	0.646249	0.785656	0.617248	0.892831	Upper	M_pafw	Bacteria;Bacteroidetes;Sphingobacteria;Sphingobacteriales;Sphingobacteriaceae;Solitalea;
OTU_220	0.000960214	0.8125	0.483271	0.321454	0.648673	0.78766	0.619438	0.894221	Upper	M_pafw	Bacteria;Proteobacteria;Gammaproteobacteria;Chromatiales;Ectothiorhodospiraceae;Thiohalospira;
OTU_5844	0.000973138	0.71875	0.489202	0.326703	0.654017	0.792045	0.624241	0.897248	Upper	M_pafw	Bacteria;Proteobacteria;Deltaproteobacteria;Desulfuromonadales;Geobacteraceae;Geobacter;
OTU_3523	0.000981988	0.8125	0.493243	0.330289	0.657645	0.794996	0.627483	0.899273	Upper	M_pafw	Bacteria;Proteobacteria;Gammaproteobacteria;Legionellales;Legionellaceae;Legionella;
OTU_1102	0.000998667	0.6875	0.50081	0.337032	0.664414	0.800443	0.633493	0.90299	Upper	M_pafw	Bacteria;Proteobacteria;Alphaproteobacteria;Rhizobiales;Phyllobacteriaceae;Mesorhizobium;
OTU_1313	0.00103543	0.9375	0.517264	0.35181	0.679018	0.811944	0.646287	0.910734	Upper	M_pafw	Bacteria;Proteobacteria;Alphaproteobacteria;Rhodobacterales;Rhodobacteraceae;Rhodobacter;
OTU_6465	0.00104004	0.9375	0.519306	0.353654	0.680819	0.813339	0.647848	0.911663	Upper	M_pafw	Bacteria;Proteobacteria;Alphaproteobacteria;Rickettsiales;Anaplasmataceae;Ehrlichia;
OTU_280	0.00104332	0.78125	0.520754	0.354964	0.682094	0.814324	0.648952	0.912318	Upper	M_pafw	Bacteria;Proteobacteria;Epsilonproteobacteria;Campylobacterales;Campylobacteraceae;Arcobacter;
OTU_3749	0.00105891	0.78125	0.527608	0.36118	0.688117	0.81894	0.65414	0.915373	Upper	M_pafw	Bacteria;Proteobacteria;Alphaproteobacteria;Rhizobiales;Rhodobiaceae;Parvibaculum;
OTU_2967	0.00108494	0.71875	0.538921	0.371502	0.697998	0.826393	0.662568	0.920254	Upper	M_pafw	Bacteria;Bacteroidetes;Flavobacteria;Flavobacteriales;Flavobacteriaceae;Flavobacterium;
OTU_2900	0.0011571	0.9375	0.569421	0.399704	0.724257	0.845489	0.684473	0.932447	Upper	M_pafw	Bacteria;Proteobacteria;Alphaproteobacteria;Rhodobacterales;Rhodobacteraceae;Haematobacter;
OTU_2912	0.0011782	0.90625	0.578092	0.407823	0.731621	0.850663	0.690491	0.935669	Upper	M_pafw	Bacteria;Proteobacteria;Gammaproteobacteria;Xanthomonadales;Xanthomonadaceae;Pseudoxanthomonas;
OTU_3453	0.00123104	0.84375	0.599319	0.427892	0.749456	0.862879	0.704847	0.943124	Upper	M_pafw	Bacteria;Proteobacteria;Gammaproteobacteria;Chromatiales;Ectothiorhodospiraceae;Thiorhodospira;
OTU_6459	0.00123561	0.8125	0.601122	0.429609	0.750958	0.863887	0.706042	0.94373	Upper	M_pafw	Bacteria;Proteobacteria;Alphaproteobacteria;Rhizobiales;Rhizobiales_incertae_sedis;Amorphus;
OTU_4041	0.00123649	0.78125	0.601467	0.429939	0.751246	0.86408	0.706271	0.943846	Upper	M_pafw	Bacteria;Proteobacteria;Deltaproteobacteria;Syntrophobacterales;Syntrophaceae;Syntrophus;
OTU_4049	0.00125526	0.84375	0.608809	0.436954	0.75734	0.868138	0.711097	0.946266	Upper	M_pafw	Bacteria;Firmicutes;Clostridia;Clostridiales;Lachnospiraceae;Roseburia;
OTU_2872	0.00129106	0.875	0.622562	0.450186	0.768666	0.875546	0.719975	0.950616	Upper	M_pafw	Bacteria;Proteobacteria;Alphaproteobacteria;Caulobacterales;Caulobacteraceae;Phenylobacterium;
OTU_6609	0.00129557	1	0.624272	0.45184	0.770066	0.87645	0.721064	0.951141	Upper	M_pafw	Bacteria;Proteobacteria;Alphaproteobacteria;Rhizobiales;Hyphomicrobiaceae;Hyphomicrobium;
OTU_5840	0.00130881	0.96875	0.629258	0.456672	0.774137	0.879064	0.724222	0.95265	Upper	M_pafw	Bacteria;Proteobacteria;Alphaproteobacteria;Rhizobiales;Bradyrhizobiaceae;Nitrobacter;
OTU_6413	0.00135821	0.84375	0.647464	0.474453	0.788866	0.888339	0.735524	0.957909	Upper	M_pafw	Bacteria;Verrucomicrobia;Verrucomicrobiae;Verrucomicrobiales;Verrucomicrobiaceae;Luteolibacter;
OTU_6414	0.00136388	0.90625	0.649511	0.476465	0.790508	0.889356	0.736773	0.958477	Upper	M_pafw	Bacteria;Proteobacteria;Gammaproteobacteria;Alteromonadales;Shewanellaceae;Shewanella;
OTU_5013	0.00137731	0.9375	0.654332	0.481216	0.794365	0.89173	0.739697	0.959793	Upper	M_pafw	Bacteria;Verrucomicrobia;Verrucomicrobiae;Verrucomicrobiales;Verrucomicrobiaceae;Prosthecobacter;
OTU_4070	0.00138125	0.8125	0.655737	0.482604	0.795487	0.892417	0.740544	0.960172	Upper	M_pafw	Bacteria;Spirochaetes;Spirochaetes;Spirochaetales;Leptospiraceae;Leptospira;
OTU_261	0.00141834	0.90625	0.668767	0.495535	0.805821	0.898673	0.748307	0.96358	Upper	M_pafw	Bacteria;Verrucomicrobia;Verrucomicrobiae;Verrucomicrobiales;Verrucomicrobiaceae;Prosthecobacter;
OTU_6853	0.0014401	1	0.676245	0.50301	0.8117	0.902173	0.752685	0.965451	Upper	M_pafw	Bacteria;Bacteroidetes;Flavobacteria;Flavobacteriales;Flavobacteriaceae;Chryseobacterium;
OTU_6467	0.00147765	0.90625	0.688862	0.51571	0.82153	0.90793	0.759944	0.968473	Upper	M_pafw	Bacteria;Spirochaetes;Spirochaetes;Spirochaetales;Spirochaetaceae;Spirochaeta;
OTU_6468	0.00148208	0.9375	0.690328	0.517193	0.822665	0.908587	0.760778	0.968813	Upper	M_pafw	Bacteria;Actinobacteria;Actinobacteria;Actinomycetales;Glycomycetaceae;Glycomyces;
OTU_3434	0.00148788	0.90625	0.692236	0.519124	0.824139	0.909439	0.761859	0.969252	Upper	M_pafw	Bacteria;Proteobacteria;Gammaproteobacteria;Vibrionales;Vibrionaceae;Salinivibrio;
OTU_314	0.00149821	0.96875	0.695616	0.522555	0.826746	0.910938	0.763766	0.970022	Upper	M_pafw	Bacteria;Bacteroidetes;Sphingobacteria;Sphingobacteriales;Chitinophagaceae;Hydrotalea;
OTU_3533	0.00151233	0.84375	0.700192	0.527211	0.83026	0.912946	0.76633	0.971044	Upper	M_pafw	Bacteria;Spirochaetes;Spirochaetes;Spirochaetales;Spirochaetaceae;Treponema;
OTU_6838	0.00152182	0.9375	0.70324	0.530321	0.832593	0.914271	0.768026	0.971714	Upper	M_pafw	Archaea;Euryarchaeota;Methanobacteria;Methanobacteriales;Methanobacteriaceae;Methanothermobacter;
OTU_5418	0.00152208	0.84375	0.703324	0.530406	0.832657	0.914308	0.768073	0.971732	Upper	M_pafw	Bacteria;Planctomycetes;Planctomycetacia;Planctomycetales;Planctomycetaceae;Zavarzinella;
OTU_5417	0.00153324	0.90625	0.706877	0.534041	0.835367	0.915839	0.770039	0.9725	Upper	M_pafw	Bacteria;Proteobacteria;Betaproteobacteria;Neisseriales;Neisseriaceae;Laribacter;
OTU_74	0.00156299	0.9375	0.71619	0.543613	0.842426	0.919787	0.775136	0.974453	Upper	M_pafw	Bacteria;Firmicutes;Bacilli;Lactobacillales;Leuconostocaceae;Weissella;
OTU_6177	0.00156657	0.90625	0.717297	0.544754	0.84326	0.92025	0.775736	0.97468	Upper	M_pafw	Bacteria;Firmicutes;Clostridia;Clostridiales;Clostridiales_Incertae_Sedis_XVII;Sulfobacillus;
OTU_5831	0.00157263	0.9375	0.719162	0.546681	0.844664	0.921027	0.776745	0.975059	Upper	M_pafw	Bacteria;Firmicutes;Clostridia;Clostridiales;Clostridiales_Incertae_Sedis_XI;Peptoniphilus;
OTU_1355	0.00157442	1	0.719709	0.547246	0.845075	0.921254	0.77704	0.975169	Upper	M_pafw	Bacteria;Fibrobacteres;Fibrobacteria;Fibrobacterales;Fibrobacteraceae;Fibrobacter;
OTU_6621	0.00157493	0.875	0.719866	0.547408	0.845193	0.921319	0.777125	0.975201	Upper	M_pafw	Bacteria;Firmicutes;Clostridia;Clostridiales;Clostridiales_Incertae_Sedis_XIII;Anaerovorax;
OTU_266	0.00158175	0.9375	0.72195	0.549566	0.846758	0.922182	0.778247	0.975619	Upper	M_pafw	Bacteria;Bacteroidetes;Sphingobacteria;Sphingobacteriales;Cytophagaceae;Arcicella;
OTU_297	0.00159261	0.9375	0.725243	0.55298	0.849223	0.923535	0.780012	0.976271	Upper	M_pafw	Bacteria;Actinobacteria;Actinobacteria;Actinomycetales;Cellulomonadaceae;Cellulomonas;
OTU_1173	0.00159384	0.9375	0.725616	0.553368	0.849502	0.923688	0.780211	0.976344	Upper	M_pafw	Bacteria;Proteobacteria;Betaproteobacteria;Burkholderiales;Oxalobacteraceae;Massilia;
OTU_2940	0.0016	0.90625	0.727468	0.555293	0.850884	0.924443	0.781198	0.976705	Upper	M_pafw	Bacteria;Armatimonadetes;Armatimonadia;Armatimonadales;Armatimonadaceae;Armatimonas/Armatimonadetes_gp;
OTU_3747	0.0016064	0.90625	0.729384	0.557287	0.852311	0.925221	0.782216	0.977075	Upper	M_pafw	Bacteria;Proteobacteria;Alphaproteobacteria;Rhizobiales;Hyphomicrobiaceae;Pedomicrobium;
OTU_5445	0.00160836	0.875	0.729968	0.557895	0.852745	0.925457	0.782526	0.977188	Upper	M_pafw	Archaea;Euryarchaeota;Halobacteria;Halobacteriales;Halobacteriaceae;Haladaptatus;
OTU_331	0.00161214	0.90625	0.731092	0.559067	0.85358	0.92591	0.783121	0.977402	Upper	M_pafw	Bacteria;Firmicutes;Bacilli;Lactobacillales;Lactobacillaceae;Pediococcus;
OTU_5412	0.00161961	0.90625	0.733303	0.561375	0.855221	0.926799	0.784288	0.977822	Upper	M_pafw	Bacteria;Proteobacteria;Gammaproteobacteria;Chromatiales;Chromatiaceae;Nitrosococcus;
OTU_4064	0.00162614	0.96875	0.735225	0.563384	0.856643	0.927567	0.785299	0.978183	Upper	M_pafw	Bacteria;Proteobacteria;Alphaproteobacteria;Rhizobiales;Methylobacteriaceae;Methylobacterium;
OTU_4055	0.00165389	0.96875	0.743276	0.571836	0.862569	0.930744	0.789497	0.979656	Upper	M_pafw	Bacteria;Proteobacteria;Alphaproteobacteria;Rhizobiales;Phyllobacteriaceae;Mesorhizobium;
OTU_5001	0.0016572	0.96875	0.744224	0.572834	0.863263	0.931113	0.789987	0.979826	Upper	M_pafw	Bacteria;Firmicutes;Bacilli;Bacillales;Bacillaceae_;Oceanobacillus;
OTU_3738	0.0016605	0.96875	0.745164	0.573825	0.863951	0.931479	0.790473	0.979993	Upper	M_pafw	Bacteria;Proteobacteria;Alphaproteobacteria;Rhodospirillales;Acetobacteraceae;Roseomonas;
OTU_4089	0.00166976	0.96875	0.747793	0.5766	0.865869	0.932496	0.791826	0.980457	Upper	M_pafw	Archaea;Euryarchaeota;Halobacteria;Halobacteriales;Halobacteriaceae;Halorubrum;
OTU_5415	0.00168965	0.9375	0.753371	0.582508	0.869922	0.934632	0.794677	0.981419	Upper	M_pafw	Bacteria;Planctomycetes;Planctomycetacia;Planctomycetales;Planctomycetaceae;Schlesneria;
OTU_5016	0.00170147	0.9375	0.756638	0.585981	0.872283	0.935868	0.796334	0.98197	Upper	M_pafw	Bacteria;Proteobacteria;Alphaproteobacteria;Rhizobiales;Hyphomicrobiaceae;Pedomicrobium;
OTU_3436	0.00170427	1	0.757408	0.5868	0.872838	0.936158	0.796723	0.982098	Upper	M_pafw	Bacteria;Proteobacteria;Alphaproteobacteria;Rhizobiales;Hyphomicrobiaceae;Hyphomicrobium;
OTU_2485	0.00170626	0.96875	0.757952	0.587379	0.87323	0.936362	0.796997	0.982189	Upper	M_pafw	Bacteria;Bacteroidetes;Sphingobacteria;Sphingobacteriales;Sphingobacteriaceae;Solitalea;
OTU_2487	0.00170918	0.96875	0.758751	0.588231	0.873805	0.936662	0.7974	0.982321	Upper	M_pafw	Bacteria;Proteobacteria;Alphaproteobacteria;Rhizobiales;Xanthobacteraceae;Labrys;
OTU_268	0.00171792	0.90625	0.761129	0.59077	0.875513	0.93755	0.798596	0.982711	Upper	M_pafw	Bacteria;Spirochaetes;Spirochaetes;Spirochaetales;Leptospiraceae;Leptospira;
OTU_336	0.00173048	0.9375	0.764516	0.594393	0.877938	0.938805	0.80029	0.983258	Upper	M_pafw	Bacteria;Firmicutes;Clostridia;Clostridiales;Peptococcaceae_;Peptococcus;
OTU_4067	0.00175771	0.96875	0.771728	0.602143	0.883065	0.941439	0.803863	0.984389	Upper	M_pafw	Bacteria;Firmicutes;Clostridia;Clostridiales;Lachnospiraceae;Lactonifactor;
OTU_3532	0.00176153	0.96875	0.772725	0.603218	0.88377	0.941799	0.804353	0.984542	Upper	M_pafw	Bacteria;Proteobacteria;Gammaproteobacteria;Oceanospirillales;Oceanospirillaceae;Oceanospirillum;
OTU_3330	0.00176433	0.96875	0.773453	0.604004	0.884284	0.942061	0.80471	0.984653	Upper	M_pafw	Bacteria;Firmicutes;Bacilli;Lactobacillales;Lactobacillaceae;Lactobacillus;
OTU_5841	0.00177275	0.9375	0.775635	0.606362	0.885823	0.942845	0.805779	0.984983	Upper	M_pafw	Bacteria;Actinobacteria;Actinobacteria;Actinomycetales;Nocardioidaceae;Nocardioides;
OTU_5833	0.00177557	0.9375	0.776361	0.607147	0.886334	0.943104	0.806134	0.985092	Upper	M_pafw	Bacteria;Proteobacteria;Gammaproteobacteria;Chromatiales;Ectothiorhodospiraceae;Thioalkalivibrio;
OTU_6047	0.0017759	0.90625	0.776446	0.607239	0.886394	0.943135	0.806175	0.985105	Upper	M_pafw	Bacteria;Firmicutes;Negativicutes;Selenomonadales;Veillonellaceae;Selenomonas;
OTU_1361	0.00178059	1	0.77765	0.608544	0.88724	0.943564	0.806762	0.985284	Upper	M_pafw	Bacteria;Proteobacteria;Gammaproteobacteria;Aeromonadales;Succinivibrionaceae;Anaerobiospirillum;
OTU_6438	0.00178493	0.9375	0.778759	0.609746	0.888018	0.943958	0.807302	0.985448	Upper	M_pafw	Bacteria;Bacteroidetes;Flavobacteria;Flavobacteriales;Flavobacteriaceae;Flavobacterium;
OTU_141	0.00178699	0.96875	0.779285	0.610316	0.888387	0.944145	0.807557	0.985526	Upper	M_pafw	Bacteria;Bacteroidetes;Flavobacteria;Flavobacteriales;Flavobacteriaceae;Myroides;
OTU_2467	0.00178785	0.9375	0.779503	0.610553	0.88854	0.944222	0.807663	0.985558	Upper	M_pafw	Bacteria;Deinococcus-Thermus;Deinococci;Deinococcales;Deinococcaceae;Deinococcus;
OTU_3303	0.00181662	0.9375	0.786732	0.618423	0.893577	0.946756	0.811149	0.986598	Upper	M_pafw	Bacteria;Proteobacteria;Betaproteobacteria;Burkholderiales;Burkholderiaceae;Polynucleobacter;
OTU_3753	0.00181718	0.9375	0.786871	0.618575	0.893674	0.946804	0.811215	0.986617	Upper	M_pafw	Bacteria;Gemmatimonadetes;Gemmatimonadetes;Gemmatimonadales;Gemmatimonadaceae;Gemmatimonas;
OTU_6433	0.00181827	1	0.787139	0.618868	0.89386	0.946898	0.811344	0.986655	Upper	M_pafw	Bacteria;Proteobacteria;Epsilonproteobacteria;Campylobacterales;Campylobacteraceae;Sulfurospirillum;
OTU_3316	0.00181911	0.9375	0.787347	0.619095	0.894004	0.94697	0.811444	0.986684	Upper	M_pafw	Bacteria;Bacteroidetes;Flavobacteria;Flavobacteriales;Flavobacteriaceae;Flavobacterium;
OTU_3745	0.0018238	0.9375	0.788507	0.620363	0.894806	0.947371	0.811998	0.986846	Upper	M_pafw	Bacteria;Proteobacteria;Alphaproteobacteria;Rickettsiales;Rickettsiaceae;Rickettsia;
OTU_6417	0.00183387	0.9375	0.790972	0.623064	0.896509	0.948219	0.813173	0.987187	Upper	M_pafw	Bacteria;Fusobacteria.ph;Fusobacteria.cl;Fusobacteriales;Fusobacteriaceae;Cetobacterium;
OTU_6591	0.00183605	0.9375	0.791506	0.623648	0.896876	0.948402	0.813426	0.98726	Upper	M_pafw	Bacteria;Bacteroidetes;Sphingobacteria;Sphingobacteriales;Cytophagaceae;Hymenobacter;
OTU_4053	0.00184818	1	0.79444	0.626871	0.898892	0.949403	0.814816	0.987657	Upper	M_pafw	Bacteria;Actinobacteria;Actinobacteria;Actinomycetales;Dermacoccaceae;Kytococcus;
OTU_2470	0.001851	0.9375	0.795119	0.627618	0.899358	0.949634	0.815136	0.987748	Upper	M_pafw	Bacteria;Proteobacteria;Gammaproteobacteria;Methylococcales;Methylococcaceae;Methylobacter;
OTU_6833	0.00185839	0.9375	0.796887	0.629566	0.900567	0.950232	0.815969	0.987983	Upper	M_pafw	Bacteria;Bacteroidetes;Sphingobacteria;Sphingobacteriales;Chitinophagaceae;Hydrotalea;
OTU_3412	0.00188874	0.90625	0.804017	0.637454	0.905412	0.952613	0.8193	0.988905	Upper	M_pafw	Bacteria;Firmicutes;Bacilli;Bacillales;Bacillales_Incertae_Sedis_XI;Gemella;
OTU_6568	0.00192313	0.9375	0.811853	0.646184	0.910673	0.955175	0.82291	0.98987	Upper	M_pafw	Bacteria;Actinobacteria;Actinobacteria;Actinomycetales;Nocardiaceae;Gordonia;
OTU_3435	0.00194252	0.96875	0.816157	0.651009	0.913534	0.956558	0.82487	0.990379	Upper	M_pafw	Bacteria;Tenericutes;Mollicutes;Mycoplasmatales;Mycoplasmataceae;Ureaplasma;
OTU_3325	0.00194277	0.96875	0.816211	0.65107	0.91357	0.956575	0.824895	0.990385	Upper	M_pafw	Bacteria;Firmicutes;Negativicutes;Selenomonadales;Veillonellaceae;Sporomusa;
OTU_263	0.00195511	0.96875	0.818909	0.654105	0.915353	0.957433	0.826115	0.990697	Upper	M_pafw	Bacteria;Proteobacteria;Alphaproteobacteria;Caulobacterales;Hyphomonadaceae;Maricaulis;
OTU_3431	0.00195616	0.9375	0.819136	0.65436	0.915502	0.957505	0.826218	0.990722	Upper	M_pafw	Bacteria;Bacteroidetes;Bacteroidia;Bacteroidales;Porphyromonadaceae;Parabacteroides;
OTU_3317	0.0019565	0.96875	0.81921	0.654443	0.915551	0.957528	0.826251	0.990731	Upper	M_pafw	Bacteria;Firmicutes;Clostridia;Clostridiales;Ruminococcaceae;Faecalibacterium;
OTU_2899	0.00195854	1	0.819652	0.654942	0.915842	0.957668	0.826451	0.990781	Upper	M_pafw	Bacteria;Proteobacteria;Betaproteobacteria;Neisseriales;Neisseriaceae;Chitinilyticum;
OTU_2488	0.00196127	1	0.820243	0.655608	0.916231	0.957855	0.826717	0.990848	Upper	M_pafw	Bacteria;Proteobacteria;Deltaproteobacteria;Desulfovibrionales;Desulfovibrionaceae;Desulfovibrio;
OTU_6610	0.00196148	0.96875	0.820288	0.655659	0.916261	0.957869	0.826737	0.990853	Upper	M_pafw	Bacteria;Verrucomicrobia;Verrucomicrobiae;Verrucomicrobiales;Verrucomicrobiaceae;Haloferula;
OTU_334	0.00196547	0.9375	0.821148	0.65663	0.916826	0.95814	0.827124	0.990951	Upper	M_pafw	Bacteria;Bacteroidetes;Bacteroidia;Bacteroidales;Porphyromonadaceae;Petrimonas;
OTU_6046	0.00196589	0.96875	0.821238	0.656731	0.916885	0.958169	0.827164	0.990961	Upper	M_pafw	Bacteria;Firmicutes;Bacilli;Lactobacillales;Lactobacillaceae;Pediococcus;
OTU_4043	0.00196722	0.9375	0.821524	0.657054	0.917072	0.958258	0.827292	0.990993	Upper	M_pafw	Archaea;Euryarchaeota;Halobacteria;Halobacteriales;Halobacteriaceae;Natronorubrum;
OTU_3429	0.00197039	0.9375	0.822204	0.657822	0.917518	0.958472	0.827597	0.991069	Upper	M_pafw	Bacteria;Tenericutes;Mollicutes;Entomoplasmatales;Entomoplasmataceae;Mesoplasma;
OTU_2700	0.00197396	1	0.822964	0.658682	0.918016	0.95871	0.827938	0.991154	Upper	M_pafw	Bacteria;Proteobacteria;Gammaproteobacteria;Alteromonadales;Pseudoalteromonadaceae;Algicola;
OTU_275	0.00197514	0.9375	0.823216	0.658967	0.918181	0.958789	0.828051	0.991182	Upper	M_pafw	Bacteria;Proteobacteria;Alphaproteobacteria;Rhizobiales;Methylobacteriaceae;Methylobacterium;
OTU_270	0.00197661	0.96875	0.823529	0.659321	0.918386	0.958887	0.828191	0.991216	Upper	M_pafw	Bacteria;Tenericutes;Mollicutes;Mycoplasmatales;Mycoplasmataceae;Mycoplasma;
OTU_332	0.00198948	0.96875	0.826249	0.662404	0.92016	0.959733	0.829405	0.991514	Upper	M_pafw	Bacteria;Firmicutes;Bacilli;Bacillales;Paenibacillaceae_;Thermobacillus;
OTU_1348	0.00199074	1	0.826512	0.662703	0.920331	0.959815	0.829522	0.991543	Upper	M_pafw	Bacteria;Proteobacteria;Gammaproteobacteria;Pseudomonadales;Moraxellaceae;Moraxella;
OTU_6176	0.00199104	0.96875	0.826576	0.662775	0.920373	0.959835	0.82955	0.99155	Upper	M_pafw	Bacteria;Proteobacteria;Gammaproteobacteria;Xanthomonadales;Xanthomonadaceae;Pseudoxanthomonas;
OTU_3298	0.00199138	1	0.826647	0.662856	0.920419	0.959857	0.829582	0.991557	Upper	M_pafw	Bacteria;Tenericutes;Mollicutes;Mycoplasmatales;Mycoplasmataceae;Mycoplasma;
OTU_6552	0.00201034	0.9375	0.830584	0.667336	0.922969	0.961068	0.831326	0.991977	Upper	M_pafw	Bacteria;Bacteroidetes;Sphingobacteria;Sphingobacteriales;Cytophagaceae;Emticicia;
OTU_2478	0.00201581	0.9375	0.831705	0.668614	0.923691	0.961411	0.83182	0.992095	Upper	M_pafw	Archaea;Euryarchaeota;Halobacteria;Halobacteriales;Halobacteriaceae;Haladaptatus;
OTU_3269	0.0020166	0.9375	0.831866	0.668798	0.923795	0.96146	0.83189	0.992111	Upper	M_pafw	Bacteria;Proteobacteria;Gammaproteobacteria;Oceanospirillales;Hahellaceae;Hahella;
OTU_337	0.00202136	0.96875	0.832837	0.669908	0.92442	0.961756	0.832318	0.992212	Upper	M_pafw	Bacteria;Fusobacteria.ph;Fusobacteria.cl;Fusobacteriales;Leptotrichiaceae;Leptotrichia;
OTU_2902	0.00202302	0.96875	0.833173	0.670292	0.924635	0.961858	0.832465	0.992247	Upper	M_pafw	Bacteria;Proteobacteria;Gammaproteobacteria;Xanthomonadales;Xanthomonadaceae;Stenotrophomonas;
OTU_3752	0.00202473	1	0.833521	0.67069	0.924858	0.961963	0.832618	0.992283	Upper	M_pafw	Bacteria;Proteobacteria;Gammaproteobacteria;Pseudomonadales;Pseudomonadaceae;Pseudomonas;
OTU_6097	0.00202576	1	0.833729	0.670929	0.924992	0.962026	0.832709	0.992304	Upper	M_pafw	Bacteria;Proteobacteria;Alphaproteobacteria;Rhizobiales;Hyphomicrobiaceae;Rhodoplanes;
OTU_6435	0.00202931	0.96875	0.834446	0.671749	0.925452	0.962243	0.833024	0.992378	Upper	M_pafw	Bacteria;Firmicutes;Bacilli;Lactobacillales;Lactobacillaceae;Lactobacillus;
OTU_6493	0.00203519	1	0.83563	0.673106	0.926209	0.962601	0.833542	0.992498	Upper	M_pafw	Bacteria;Proteobacteria;Alphaproteobacteria;Rhodobacterales;Rhodobacteraceae;Labrenzia;
OTU_6594	0.00204322	0.9375	0.837234	0.674947	0.927233	0.963083	0.834241	0.992659	Upper	M_pafw	Bacteria;Proteobacteria;Alphaproteobacteria;Caulobacterales;Caulobacteraceae;Asticcacaulis;
OTU_5017	0.00205108	0.96875	0.83879	0.676736	0.928222	0.963549	0.834918	0.992814	Upper	M_pafw	Bacteria;Proteobacteria;Alphaproteobacteria;Rhizobiales;Hyphomicrobiaceae;Hyphomicrobium;
OTU_3265	0.00205136	0.96875	0.838846	0.6768	0.928258	0.963566	0.834942	0.99282	Upper	M_pafw	Bacteria;Proteobacteria;Alphaproteobacteria;Rhizobiales;Hyphomicrobiaceae;Hyphomicrobium;
OTU_3446	0.00205211	0.96875	0.838994	0.67697	0.928352	0.96361	0.835007	0.992834	Upper	M_pafw	Bacteria;Proteobacteria;Alphaproteobacteria;Rhizobiales;Hyphomicrobiaceae;Pedomicrobium;
OTU_5014	0.00205856	0.9375	0.840262	0.678431	0.929156	0.963987	0.835556	0.992959	Upper	M_pafw	Bacteria;Proteobacteria;Alphaproteobacteria;Sphingomonadales;Sphingomonadaceae;Sphingomonas;
OTU_5492	0.00207966	1	0.844349	0.683152	0.931732	0.965194	0.837319	0.993351	Upper	M_pafw	Bacteria;Bacteroidetes;Flavobacteria;Flavobacteriales;Flavobacteriaceae;Epilithonimonas;
OTU_1171	0.00208813	1	0.845966	0.685026	0.932745	0.965668	0.838012	0.993503	Upper	M_pafw	Bacteria;Verrucomicrobia;Verrucomicrobiae;Verrucomicrobiales;Verrucomicrobiaceae;Verrucomicrobium;
OTU_3754	0.00209859	0.96875	0.847944	0.687323	0.93398	0.966244	0.838857	0.993687	Upper	M_pafw	Bacteria;Firmicutes;Clostridia;Clostridiales;Ruminococcaceae;Ruminococcus;
OTU_2904	0.00209953	0.96875	0.848121	0.687529	0.93409	0.966295	0.838933	0.993703	Upper	M_pafw	Bacteria;Proteobacteria;Gammaproteobacteria;Pseudomonadales;Moraxellaceae;Psychrobacter;
OTU_4040	0.00212569	1	0.852967	0.693181	0.937091	0.96769	0.840989	0.994139	Upper	M_pafw	Bacteria;Proteobacteria;Betaproteobacteria;Burkholderiales;Burkholderiaceae;Polynucleobacter;
OTU_6460	0.00212863	0.96875	0.853503	0.693809	0.937421	0.967844	0.841215	0.994186	Upper	M_pafw	Bacteria;Proteobacteria;Gammaproteobacteria;Xanthomonadales;Xanthomonadaceae;Ignatzschineria;
OTU_5829	0.00214306	1	0.856113	0.696869	0.939022	0.968585	0.842313	0.994412	Upper	M_pafw	Bacteria;Firmicutes;Clostridia;Clostridiales;Clostridiales_Incertae_Sedis_XI;Anaerococcus;
OTU_272	0.00215904	1	0.858958	0.700215	0.940755	0.969386	0.843502	0.994653	Upper	M_pafw	Bacteria;Firmicutes;Clostridia;Clostridiales;Heliobacteriaceae;Heliobacterium;
OTU_3297	0.00216296	0.96875	0.859648	0.701029	0.941174	0.96958	0.84379	0.994711	Upper	M_pafw	Bacteria;Proteobacteria;Betaproteobacteria;Rhodocyclales;Rhodocyclaceae;Propionivibrio;
OTU_4066	0.00217338	1	0.861469	0.703179	0.942275	0.970088	0.844547	0.994861	Upper	M_pafw	Bacteria;Tenericutes;Mollicutes;Mycoplasmatales;Mycoplasmataceae;Mycoplasma;
OTU_1341	0.00217969	1	0.862563	0.704473	0.942934	0.970391	0.845	0.99495	Upper	M_pafw	Bacteria;Tenericutes;Mollicutes;Mycoplasmatales;Mycoplasmataceae;Mycoplasma;
OTU_2471	0.00219157	1	0.8646	0.706888	0.944157	0.970954	0.845842	0.995114	Upper	M_pafw	Bacteria;Tenericutes;Mollicutes;Mycoplasmatales;Mycoplasmataceae;Mycoplasma;
OTU_274	0.00220819	0.96875	0.86741	0.710229	0.945833	0.971724	0.846996	0.995335	Upper	M_pafw	Bacteria;Proteobacteria;Alphaproteobacteria;Rhizobiales;Hyphomicrobiaceae;Hyphomicrobium;
OTU_2874	0.00220915	0.96875	0.86757	0.71042	0.945929	0.971768	0.847062	0.995347	Upper	M_pafw	Bacteria;Tenericutes;Mollicutes;Mycoplasmatales;Mycoplasmataceae;Mycoplasma;
OTU_5000	0.00221874	1	0.869166	0.712323	0.946875	0.972202	0.847714	0.99547	Upper	M_pafw	Bacteria;Actinobacteria;Actinobacteria;Actinomycetales;Intrasporangiaceae;Tetrasphaera;
OTU_2875	0.00222274	1	0.869827	0.713113	0.947265	0.972381	0.847984	0.99552	Upper	M_pafw	Bacteria;Tenericutes;Mollicutes;Mycoplasmatales;Mycoplasmataceae;Mycoplasma;
OTU_3748	0.00222586	1	0.870342	0.713728	0.947569	0.972521	0.848193	0.995559	Upper	M_pafw	Bacteria;Proteobacteria;Gammaproteobacteria;Pseudomonadales;Pseudomonadaceae;Pseudomonas;
OTU_3319	0.00222801	1	0.870694	0.714149	0.947777	0.972616	0.848337	0.995585	Upper	M_pafw	Bacteria;Firmicutes;Erysipelotrichia;Erysipelotrichales;Erysipelotrichaceae;Erysipelothrix;
OTU_264	0.00223156	0.96875	0.871275	0.714846	0.948119	0.972772	0.848573	0.995629	Upper	M_pafw	Bacteria;Actinobacteria;Actinobacteria;Actinomycetales;Cryptosporangiaceae;Cryptosporangium;
OTU_6824	0.00223441	0.96875	0.871741	0.715403	0.948393	0.972898	0.848762	0.995664	Upper	M_pafw	Bacteria;Bacteroidetes;Bacteroidia;Bacteroidales;Porphyromonadaceae;Parabacteroides;
OTU_2932	0.00225065	1	0.874362	0.71855	0.949927	0.9736	0.849824	0.995856	Upper	M_pafw	Bacteria;Firmicutes;Clostridia;Clostridiales;Clostridiales_Incertae_Sedis_XIII;Mogibacterium;
OTU_3739	0.00225802	1	0.875537	0.719963	0.950611	0.973913	0.850297	0.995941	Upper	M_pafw	Bacteria;Proteobacteria;Gammaproteobacteria;Thiotrichales;Thiotrichaceae;Thiothrix;
OTU_2159	0.00226055	1	0.875938	0.720447	0.950844	0.974019	0.850459	0.99597	Upper	M_pafw	Bacteria;Bacteroidetes;Sphingobacteria;Sphingobacteriales;Cyclobacteriaceae;Fontibacter;
OTU_4074	0.00226415	1	0.876507	0.721133	0.951174	0.97417	0.850687	0.996011	Upper	M_pafw	Bacteria;Firmicutes;Clostridia;Clostridiales;Clostridiaceae_;Fervidicella;
OTU_4075	0.0023079	0.96875	0.883243	0.729296	0.955039	0.975934	0.853374	0.996473	Upper	M_pafw	Bacteria;Proteobacteria;Gammaproteobacteria;Chromatiales;Chromatiaceae;Marichromatium;
OTU_6466	0.00233027	1	0.886564	0.733349	0.956915	0.976788	0.854684	0.99669	Upper	M_pafw	Bacteria;Proteobacteria;Gammaproteobacteria;Vibrionales;Vibrionaceae;Vibrio;
OTU_353	0.00233695	1	0.887541	0.734546	0.957463	0.977038	0.855067	0.996752	Upper	M_pafw	Bacteria;Firmicutes;Bacilli;Lactobacillales;Lactobacillaceae;Lactobacillus;
OTU_273	0.00236202	1	0.891138	0.738967	0.959466	0.97795	0.856472	0.996976	Upper	M_pafw	Bacteria;Proteobacteria;Gammaproteobacteria;Alteromonadales;Alteromonadaceae;Alteromonas;
OTU_1357	0.00239925	1	0.896299	0.745352	0.962296	0.979238	0.858467	0.997281	Upper	M_pafw	Bacteria;Proteobacteria;Deltaproteobacteria;Desulfovibrionales;Desulfovibrionaceae;Desulfovibrio;
OTU_3667	0.00241802	1	0.898819	0.74849	0.963658	0.979859	0.859433	0.997423	Upper	M_pafw	Bacteria;Bacteroidetes;Bacteroidia;Bacteroidales;Bacteroidaceae;Bacteroides;
OTU_6823	0.00244357	1	0.902165	0.752675	0.965447	0.980674	0.860705	0.997606	Upper	M_pafw	Bacteria;Firmicutes;Clostridia;Clostridiales;Clostridiales_Incertae_Sedis_XI;Helcococcus;
OTU_1478	0.00246297	1	0.904641	0.755788	0.966755	0.981271	0.861641	0.997736	Upper	M_pafw	Bacteria;Firmicutes;Bacilli;Bacillales;Bacillaceae_;Bacillus;
OTU_3973	0.00246486	1	0.904879	0.756089	0.966881	0.981328	0.861731	0.997749	Upper	M_pafw	Bacteria;Tenericutes;Mollicutes;Mycoplasmatales;Mycoplasmataceae;Mycoplasma;
OTU_2495	0.00247578	1	0.906245	0.757812	0.967596	0.981655	0.862244	0.997819	Upper	M_pafw	Bacteria;Firmicutes;Clostridia;Clostridiales;Clostridiales_Incertae_Sedis_XI;Sedimentibacter;
OTU_2856	0.00249498	1	0.908606	0.760801	0.968823	0.982215	0.863127	0.997937	Upper	M_pafw	Bacteria;Proteobacteria;Alphaproteobacteria;Rhizobiales;Bradyrhizobiaceae;Bradyrhizobium;
OTU_3690	0.00250919	1	0.910321	0.76298	0.969706	0.98262	0.863765	0.99802	Upper	M_pafw	Bacteria;Proteobacteria;Betaproteobacteria;Burkholderiales;Burkholderiaceae;Burkholderia;
OTU_1346	0.00255747	1	0.915936	0.770164	0.972548	0.983925	0.865836	0.99828	Upper	M_pafw	Bacteria;Firmicutes;Clostridia;Clostridiales;Clostridiales_Incertae_Sedis_XI;Anaerococcus;
OTU_2898	0.00256278	1	0.916534	0.770934	0.972847	0.984062	0.866055	0.998307	Upper	M_pafw	Bacteria;Bacteroidetes;Sphingobacteria;Sphingobacteriales;Chitinophagaceae;Segetibacter;
OTU_3678	0.00259048	1	0.919594	0.774886	0.974359	0.98476	0.867169	0.998439	Upper	M_pafw	Bacteria;Bacteroidetes;Bacteroidia;Bacteroidales;Porphyromonadaceae;Parabacteroides;
OTU_2158	0.00259951	1	0.920571	0.776153	0.974837	0.984982	0.867523	0.99848	Upper	M_pafw	Bacteria;Deinococcus-Thermus;Deinococci;Deinococcales;Deinococcaceae;Deinococcus;
OTU_118	0.00266016	1	0.926862	0.784371	0.977852	0.986385	0.86978	0.998729	Upper	M_pafw	Bacteria;Actinobacteria;Actinobacteria;Actinomycetales;Streptomycetaceae;Streptomyces;
OTU_3428	0.00269078	1	0.929868	0.788337	0.979253	0.987043	0.870844	0.998839	Upper	M_pafw	Archaea;Crenarchaeota;Thermoprotei;Thermoproteales;Thermoproteaceae;Pyrobaculum;
OTU_2128	0.00307644	1	0.959345	0.828847	0.991378	0.993056	0.880783	0.999639	Upper	M_pafw	Bacteria;Proteobacteria;Deltaproteobacteria;Desulfovibrionales;Desulfovibrionaceae;Desulfovibrio;
OTU_163	0.000195094	0.03125	0.0940315	0.0325486	0.242537	0.270005	0.147235	0.442077	Under	M_pafw	Bacteria;Firmicutes;Clostridia;Thermoanaerobacterales;Thermoanaerobacteraceae;Ammonifex;
OTU_2417	0.000195094	0.03125	0.0940315	0.0325486	0.242537	0.270005	0.147235	0.442077	Under	M_pafw	Bacteria;Proteobacteria;Gammaproteobacteria;Alteromonadales;Alteromonadaceae;Marinobacter;
OTU_2647	0.000195094	0.03125	0.0940315	0.0325486	0.242537	0.270005	0.147235	0.442077	Under	M_pafw	Bacteria;Bacteroidetes;Flavobacteria;Flavobacteriales;Flavobacteriaceae;Flavobacterium;
OTU_2718	0.000198657	0.03125	0.0958338	0.0334945	0.244809	0.274189	0.150352	0.446429	Under	M_pafw	Bacteria;Thermotogae;Thermotogae;Thermotogales;Thermotogaceae;Thermosipho;
OTU_5428	0.000198657	0.03125	0.0958338	0.0334945	0.244809	0.274189	0.150352	0.446429	Under	M_pafw	Bacteria;Proteobacteria;Alphaproteobacteria;Rhodospirillales;Acetobacteraceae;Roseomonas;
OTU_3773	0.000201412	0.03125	0.0972295	0.0342318	0.246564	0.277408	0.152761	0.44977	Under	M_pafw	Bacteria;Proteobacteria;Alphaproteobacteria;Rhodobacterales;Rhodobacteraceae;Rhodobacter;
OTU_105	0.000214503	0.03125	0.103879	0.0378007	0.254868	0.292509	0.164165	0.46533	Under	M_pafw	Bacteria;Proteobacteria;Alphaproteobacteria;Rhizobiales;Hyphomicrobiaceae;Rhodomicrobium;
OTU_1165	0.000218296	0.03125	0.105811	0.0388548	0.257265	0.296826	0.167457	0.469746	Under	M_pafw	Bacteria;Proteobacteria;Alphaproteobacteria;Rhizobiales;Xanthobacteraceae;Xanthobacter;
OTU_2538	0.000218296	0.03125	0.105811	0.0388548	0.257265	0.296826	0.167457	0.469746	Under	M_pafw	Bacteria;Bacteroidetes;Flavobacteria;Flavobacteriales;Flavobacteriaceae;Flavobacterium;
OTU_428	0.000218296	0.03125	0.105811	0.0388548	0.257265	0.296826	0.167457	0.469746	Under	M_pafw	Bacteria;Planctomycetes;Planctomycetacia;Planctomycetales;Planctomycetaceae;Gemmata;
OTU_4666	0.000218296	0.03125	0.105811	0.0388548	0.257265	0.296826	0.167457	0.469746	Under	M_pafw	Bacteria;Proteobacteria;Epsilonproteobacteria;Campylobacterales;Campylobacteraceae;Campylobacter;
OTU_5133	0.000218296	0.03125	0.105811	0.0388548	0.257265	0.296826	0.167457	0.469746	Under	M_pafw	Archaea;Euryarchaeota;Halobacteria;Halobacteriales;Halobacteriaceae;Natrinema;
OTU_5178	0.000218296	0.03125	0.105811	0.0388548	0.257265	0.296826	0.167457	0.469746	Under	M_pafw	Bacteria;Actinobacteria;Actinobacteria;Actinomycetales;Microbacteriaceae;Leifsonia;
OTU_5226	0.000218296	0.03125	0.105811	0.0388548	0.257265	0.296826	0.167457	0.469746	Under	M_pafw	Bacteria;Firmicutes;Clostridia;Clostridiales;Syntrophomonadaceae;Syntrophomonas;
OTU_960	0.000218296	0.03125	0.105811	0.0388548	0.257265	0.296826	0.167457	0.469746	Under	M_pafw	Bacteria;Bacteroidetes;Sphingobacteria;Sphingobacteriales;Cytophagaceae;Sporocytophaga;
OTU_2251	0.000224922	0.03125	0.109191	0.0407165	0.26144	0.304302	0.173192	0.477363	Under	M_pafw	Bacteria;Tenericutes;Mollicutes;Mycoplasmatales;Mycoplasmataceae;Mycoplasma;
OTU_1618	0.000228166	0.03125	0.110849	0.0416373	0.263479	0.307934	0.175991	0.481047	Under	M_pafw	Bacteria;Proteobacteria;Gammaproteobacteria;Legionellales;Legionellaceae;Legionella;
OTU_2330	0.000228166	0.03125	0.110849	0.0416373	0.263479	0.307934	0.175991	0.481047	Under	M_pafw	Bacteria;Proteobacteria;Alphaproteobacteria;Rhodobacterales;Rhodobacteraceae;Rubellimicrobium;
OTU_3769	0.000228166	0.03125	0.110849	0.0416373	0.263479	0.307934	0.175991	0.481047	Under	M_pafw	Bacteria;Bacteroidetes;Bacteroidia;Bacteroidales;Porphyromonadaceae;Tannerella;
OTU_4275	0.000240175	0.03125	0.117	0.045099	0.271	0.321214	0.186311	0.494441	Under	M_pafw	Bacteria;Proteobacteria;Betaproteobacteria;Burkholderiales;Burkholderiales_incertae_sedis;Aquabacterium;
OTU_4380	0.000240175	0.03125	0.117	0.045099	0.271	0.321214	0.186311	0.494441	Under	M_pafw	Bacteria;Proteobacteria;Alphaproteobacteria;Rhodobacterales;Rhodobacteraceae;Paracoccus;
OTU_1373	0.000242877	0.03125	0.118387	0.0458888	0.272687	0.324166	0.188622	0.497401	Under	M_pafw	Bacteria;Bacteroidetes;Sphingobacteria;Sphingobacteriales;Cytophagaceae;Arcicella;
OTU_2760	0.000244079	0.03125	0.119004	0.0462416	0.273437	0.325476	0.189649	0.498713	Under	M_pafw	Bacteria;Firmicutes;Bacilli;Lactobacillales;Lactobacillaceae;Lactobacillus;
OTU_2771	0.000244079	0.03125	0.119004	0.0462416	0.273437	0.325476	0.189649	0.498713	Under	M_pafw	Bacteria;Planctomycetes;Planctomycetacia;Planctomycetales;Planctomycetaceae;Schlesneria;
OTU_4465	0.000244079	0.03125	0.119004	0.0462416	0.273437	0.325476	0.189649	0.498713	Under	M_pafw	Bacteria;Firmicutes;Clostridia;Clostridiales;Clostridiales_Incertae_Sedis_XVII;Sulfobacillus;
OTU_4877	0.000244079	0.03125	0.119004	0.0462416	0.273437	0.325476	0.189649	0.498713	Under	M_pafw	Bacteria;Actinobacteria;Actinobacteria;Acidimicrobiales;Acidimicrobineae_incertae_sedis;Aciditerrimonas;
OTU_6170	0.000244079	0.03125	0.119004	0.0462416	0.273437	0.325476	0.189649	0.498713	Under	M_pafw	Bacteria;Bacteroidetes;Bacteroidia;Bacteroidales;Prevotellaceae;Prevotella;
OTU_6338	0.000244079	0.03125	0.119004	0.0462416	0.273437	0.325476	0.189649	0.498713	Under	M_pafw	Bacteria;Firmicutes;Negativicutes;Selenomonadales;Veillonellaceae;Dendrosporobacter;
OTU_2796	0.00024453	0.03125	0.119236	0.0463742	0.273718	0.325966	0.190034	0.499204	Under	M_pafw	Bacteria;Proteobacteria;Betaproteobacteria;Burkholderiales;Oxalobacteraceae;Herminiimonas;
OTU_5101	0.000250888	0.03125	0.122505	0.0482542	0.277675	0.332845	0.195451	0.50607	Under	M_pafw	Bacteria;Proteobacteria;Deltaproteobacteria;Desulfobacterales;Desulfobulbaceae;Desulfotalea;
OTU_2717	0.000260557	0.03125	0.127487	0.0511544	0.283672	0.343172	0.203644	0.516318	Under	M_pafw	Bacteria;Verrucomicrobia;Opitutae;Puniceicoccales;Puniceicoccaceae;Pelagicoccus;
OTU_412	0.00026351	0.03125	0.129011	0.0520496	0.285498	0.346294	0.206135	0.519401	Under	M_pafw	Bacteria;Bacteroidetes;Sphingobacteria;Sphingobacteriales;Chitinophagaceae;Flavisolibacter;
OTU_4893	0.00026351	0.03125	0.129011	0.0520496	0.285498	0.346294	0.206135	0.519401	Under	M_pafw	Archaea;Euryarchaeota;Methanomicrobia;Methanomicrobiales;Methanomicrobiales_incertae_sedis;Methanocalculus;
OTU_5610	0.00026351	0.03125	0.129011	0.0520496	0.285498	0.346294	0.206135	0.519401	Under	M_pafw	Bacteria;Proteobacteria;Gammaproteobacteria;Alteromonadales;Colwelliaceae;Colwellia;
OTU_1526	0.000264531	0.03125	0.129538	0.0523602	0.286128	0.34737	0.206994	0.520462	Under	M_pafw	Bacteria;Deferribacteres;Deferribacteres;Deferribacterales;Deferribacteraceae;Deferribacter;
OTU_2335	0.000264531	0.03125	0.129538	0.0523602	0.286128	0.34737	0.206994	0.520462	Under	M_pafw	Archaea;Euryarchaeota;Halobacteria;Halobacteriales;Halobacteriaceae;Halorubrum;
OTU_4128	0.000264531	0.03125	0.129538	0.0523602	0.286128	0.34737	0.206994	0.520462	Under	M_pafw	Bacteria;Firmicutes;Bacilli;Lactobacillales;Lactobacillaceae;Pediococcus;
OTU_4579	0.000264531	0.03125	0.129538	0.0523602	0.286128	0.34737	0.206994	0.520462	Under	M_pafw	Bacteria;Firmicutes;Clostridia;Clostridiales;Syntrophomonadaceae;Syntrophomonas;
OTU_566	0.000264531	0.03125	0.129538	0.0523602	0.286128	0.34737	0.206994	0.520462	Under	M_pafw	Bacteria;Actinobacteria;Actinobacteria;Actinomycetales;Pseudonocardiaceae;Crossiella;
OTU_2166	0.000269368	0.03125	0.132038	0.0538389	0.289113	0.352444	0.21106	0.525457	Under	M_pafw	Bacteria;Firmicutes;Bacilli;Lactobacillales;Aerococcaceae;Aerococcus;
OTU_3885	0.000280244	0.03125	0.137669	0.0572052	0.295801	0.363708	0.220147	0.536484	Under	M_pafw	Bacteria;Proteobacteria;Gammaproteobacteria;Legionellales;Legionellaceae;Legionella;
OTU_239	0.000281482	0.03125	0.138311	0.057592	0.29656	0.364978	0.221177	0.537722	Under	M_pafw	Bacteria;Verrucomicrobia;Opitutae;Opitutales;Opitutaceae;Opitutus;
OTU_5207	0.000281482	0.03125	0.138311	0.057592	0.29656	0.364978	0.221177	0.537722	Under	M_pafw	Bacteria;Proteobacteria;Betaproteobacteria;Burkholderiales;Oxalobacteraceae;Duganella;
OTU_6274	0.000284944	0.03125	0.140106	0.0586775	0.298681	0.368515	0.22405	0.541165	Under	M_pafw	Bacteria;Proteobacteria;Betaproteobacteria;Burkholderiales;Comamonadaceae;Curvibacter;
OTU_4381	0.000288485	0.03125	0.141944	0.0597933	0.300847	0.372112	0.22698	0.544657	Under	M_pafw	Bacteria;Firmicutes;Clostridia;Clostridiales;Lachnospiraceae;Lachnospiracea_incertae_sedis;
OTU_1933	0.00029471	0.03125	0.145179	0.0617695	0.304647	0.378387	0.232112	0.550731	Under	M_pafw	Bacteria;Proteobacteria;Betaproteobacteria;Burkholderiales;Burkholderiaceae;Pandoraea;
OTU_1118	0.000295959	0.03125	0.145828	0.0621679	0.305408	0.379638	0.233138	0.551939	Under	M_pafw	Bacteria;Firmicutes;Clostridia;Clostridiales;Ruminococcaceae;Saccharofermentans;
OTU_568	0.000295959	0.03125	0.145828	0.0621679	0.305408	0.379638	0.233138	0.551939	Under	M_pafw	Bacteria;Actinobacteria;Actinobacteria;Actinomycetales;Kineosporiaceae;Angustibacter;
OTU_6484	0.000295959	0.03125	0.145828	0.0621679	0.305408	0.379638	0.233138	0.551939	Under	M_pafw	Bacteria;Actinobacteria;Actinobacteria;Actinomycetales;Pseudonocardiaceae;Amycolatopsis;
OTU_6856	0.000295959	0.03125	0.145828	0.0621679	0.305408	0.379638	0.233138	0.551939	Under	M_pafw	Bacteria;Proteobacteria;Betaproteobacteria;Burkholderiales;Burkholderiaceae;Burkholderia;
OTU_208	0.00030451	0.0625	0.150278	0.0649151	0.310608	0.388138	0.240136	0.560119	Under	M_pafw	Bacteria;Bacteroidetes;Sphingobacteria;Sphingobacteriales;Cytophagaceae;Emticicia;
OTU_2544	0.000307335	0.03125	0.151751	0.0658301	0.312322	0.390922	0.242437	0.562788	Under	M_pafw	Bacteria;Bacteroidetes;Sphingobacteria;Sphingobacteriales;Chitinophagaceae;Ferruginibacter;
OTU_1590	0.000308592	0.0625	0.152406	0.0662381	0.313083	0.392155	0.243458	0.56397	Under	M_pafw	Bacteria;Proteobacteria;Gammaproteobacteria;Xanthomonadales;Sinobacteraceae;Steroidobacter;
OTU_4682	0.000308592	0.03125	0.152406	0.0662381	0.313083	0.392155	0.243458	0.56397	Under	M_pafw	Bacteria;Firmicutes;Erysipelotrichia;Erysipelotrichales;Erysipelotrichaceae;Solobacterium;
OTU_1669	0.000308879	0.0625	0.152556	0.0663315	0.313258	0.392437	0.243692	0.564239	Under	M_pafw	Bacteria;Planctomycetes;Planctomycetacia;Planctomycetales;Planctomycetaceae;Zavarzinella;
OTU_4285	0.00031026	0.03125	0.153275	0.0667805	0.314093	0.393789	0.244812	0.565532	Under	M_pafw	Bacteria;Firmicutes;Bacilli;Lactobacillales;Lactobacillaceae;Lactobacillus;
OTU_2197	0.000310571	0.03125	0.153437	0.0668818	0.314282	0.394093	0.245064	0.565823	Under	M_pafw	Bacteria;Firmicutes;Clostridia;Clostridiales;Peptococcaceae_;Desulfitobacterium;
OTU_2434	0.00031247	0.03125	0.154428	0.0675012	0.315431	0.395946	0.246603	0.567594	Under	M_pafw	Bacteria;Tenericutes;Mollicutes;Entomoplasmatales;Entomoplasmataceae;Mesoplasma;
OTU_1682	0.000318535	0.03125	0.157594	0.0694899	0.319095	0.40183	0.251502	0.573201	Under	M_pafw	Bacteria;Firmicutes;Bacilli;Lactobacillales;Leuconostocaceae;Weissella;
OTU_2693	0.000319798	0.03125	0.158253	0.0699059	0.319857	0.403047	0.252518	0.574359	Under	M_pafw	Bacteria;Bacteroidetes;Flavobacteria;Flavobacteriales;Flavobacteriaceae;Winogradskyella;
OTU_2728	0.000319798	0.03125	0.158253	0.0699059	0.319857	0.403047	0.252518	0.574359	Under	M_pafw	Bacteria;Proteobacteria;Deltaproteobacteria;Desulfovibrionales;Desulfohalobiaceae;Desulfovermiculus;
OTU_4571	0.000319798	0.03125	0.158253	0.0699059	0.319857	0.403047	0.252518	0.574359	Under	M_pafw	Bacteria;Proteobacteria;Betaproteobacteria;Burkholderiales;Burkholderiales_incertae_sedis;Tepidimonas;
OTU_5273	0.000320495	0.0625	0.158617	0.0701355	0.320277	0.403717	0.253078	0.574996	Under	M_pafw	Archaea;Euryarchaeota;Halobacteria;Halobacteriales;Halobacteriaceae;Haloarcula;
OTU_6350	0.000320495	0.03125	0.158617	0.0701355	0.320277	0.403717	0.253078	0.574996	Under	M_pafw	Bacteria;Fusobacteria.ph;Fusobacteria.cl;Fusobacteriales;Fusobacteriaceae;Fusobacterium;
OTU_5084	0.000320848	0.0625	0.158802	0.0702523	0.32049	0.404058	0.253363	0.575319	Under	M_pafw	Bacteria;Planctomycetes;Planctomycetacia;Planctomycetales;Planctomycetaceae;Isosphaera;
OTU_3165	0.0003286	0.0625	0.162853	0.072823	0.325154	0.411465	0.25957	0.582338	Under	M_pafw	Bacteria;Planctomycetes;Planctomycetacia;Planctomycetales;Planctomycetaceae;Isosphaera;
OTU_3166	0.0003286	0.03125	0.162853	0.072823	0.325154	0.411465	0.25957	0.582338	Under	M_pafw	Bacteria;Spirochaetes;Spirochaetes;Spirochaetales;Leptospiraceae;Leptospira;
OTU_6232	0.0003286	0.03125	0.162853	0.072823	0.325154	0.411465	0.25957	0.582338	Under	M_pafw	Bacteria;Actinobacteria;Actinobacteria;Actinomycetales;Propionibacteriaceae;Propionibacterium;
OTU_413	0.00032881	0.03125	0.162963	0.072893	0.32528	0.411664	0.259738	0.582526	Under	M_pafw	Bacteria;Firmicutes;Clostridia;Clostridiales;Clostridiales_Incertae_Sedis_XVII;Sulfobacillus;
OTU_1344	0.000329868	0.0625	0.163516	0.0732458	0.325915	0.412668	0.260581	0.583474	Under	M_pafw	Bacteria;Chloroflexi.ph;Thermomicrobia;Thermomicrobiales;Thermomicrobiaceae;Thermomicrobium;
OTU_2441	0.000336483	0.03125	0.166978	0.0754618	0.329881	0.418903	0.265838	0.589352	Under	M_pafw	Bacteria;Firmicutes;Bacilli;Bacillales;Paenibacillaceae_;Paenibacillus;
OTU_2477	0.00033901	0.03125	0.168302	0.076313	0.331393	0.421268	0.267837	0.591576	Under	M_pafw	Bacteria;Bacteroidetes;Flavobacteria;Flavobacteriales;Flavobacteriaceae;Bizionia;
OTU_4890	0.00033901	0.03125	0.168302	0.076313	0.331393	0.421268	0.267837	0.591576	Under	M_pafw	Bacteria;Bacteroidetes;Bacteroidia;Bacteroidales;Prevotellaceae;Prevotella;
OTU_5052	0.00033901	0.0625	0.168302	0.076313	0.331393	0.421268	0.267837	0.591576	Under	M_pafw	Bacteria;Tenericutes;Mollicutes;Mycoplasmatales;Mycoplasmataceae;Mycoplasma;
OTU_2817	0.000345676	0.03125	0.171795	0.07857	0.335374	0.42746	0.273089	0.59738	Under	M_pafw	Bacteria;Bacteroidetes;Sphingobacteria;Sphingobacteriales;Cyclobacteriaceae;Fontibacter;
OTU_1581	0.000346212	0.0625	0.172076	0.0787522	0.335693	0.427955	0.27351	0.597844	Under	M_pafw	Bacteria;Firmicutes;Bacilli;Bacillales;Pasteuriaceae;Pasteuria;
OTU_4652	0.000347166	0.03125	0.172576	0.0790765	0.336261	0.428834	0.274258	0.598666	Under	M_pafw	Bacteria;Tenericutes;Mollicutes;Mycoplasmatales;Mycoplasmataceae;Mycoplasma;
OTU_451	0.00034786	0.03125	0.17294	0.0793128	0.336675	0.429473	0.274801	0.599263	Under	M_pafw	Bacteria;Actinobacteria;Actinobacteria;Actinomycetales;Actinomycetaceae;Varibaculum;
OTU_3618	0.000350251	0.03125	0.174194	0.0801283	0.338098	0.43167	0.276673	0.601315	Under	M_pafw	Bacteria;Proteobacteria;Deltaproteobacteria;Desulfobacterales;Desulfobacteraceae;Desulforegula;
OTU_583	0.000352938	0.03125	0.175603	0.0810474	0.339697	0.434129	0.278771	0.603607	Under	M_pafw	Bacteria;Actinobacteria;Actinobacteria;Actinomycetales;Actinomycetaceae;Actinomyces;
OTU_2721	0.000360984	0.0625	0.179827	0.0838148	0.34447	0.441428	0.285021	0.610391	Under	M_pafw	Bacteria;Proteobacteria;Gammaproteobacteria;Pseudomonadales;Moraxellaceae;Enhydrobacter;
OTU_1851	0.000362265	0.03125	0.1805	0.0842577	0.345229	0.442582	0.286011	0.611461	Under	M_pafw	Bacteria;Planctomycetes;Planctomycetacia;Planctomycetales;Planctomycetaceae;Singulisphaera;
OTU_1243	0.000367876	0.03125	0.183447	0.0862037	0.348547	0.447606	0.290334	0.616108	Under	M_pafw	Bacteria;Planctomycetes;Planctomycetacia;Planctomycetales;Planctomycetaceae;Schlesneria;
OTU_1280	0.000375207	0.03125	0.187301	0.0887629	0.352869	0.454102	0.295947	0.622095	Under	M_pafw	Bacteria;Proteobacteria;Alphaproteobacteria;Rhizobiales;Hyphomicrobiaceae;Hyphomicrobium;
OTU_1872	0.000375207	0.03125	0.187301	0.0887629	0.352869	0.454102	0.295947	0.622095	Under	M_pafw	Bacteria;Planctomycetes;Planctomycetacia;Planctomycetales;Planctomycetaceae;Zavarzinella;
OTU_4443	0.000375207	0.03125	0.187301	0.0887629	0.352869	0.454102	0.295947	0.622095	Under	M_pafw	Bacteria;Firmicutes;Negativicutes;Selenomonadales;Veillonellaceae;Megamonas;
OTU_657	0.000375207	0.0625	0.187301	0.0887629	0.352869	0.454102	0.295947	0.622095	Under	M_pafw	Bacteria;Proteobacteria;Betaproteobacteria;Rhodocyclales;Rhodocyclaceae;Azospira;
OTU_677	0.000375207	0.03125	0.187301	0.0887629	0.352869	0.454102	0.295947	0.622095	Under	M_pafw	Bacteria;Planctomycetes;Planctomycetacia;Planctomycetales;Planctomycetaceae;Zavarzinella;
OTU_1709	0.000377219	0.03125	0.188359	0.0894682	0.354052	0.455871	0.297479	0.623721	Under	M_pafw	Bacteria;Actinobacteria;Actinobacteria;Actinomycetales;Demequinaceae;Demequina;
OTU_1199	0.000381096	0.0625	0.190399	0.0908318	0.356331	0.459265	0.300425	0.626836	Under	M_pafw	Bacteria;Actinobacteria;Actinobacteria;Solirubrobacterales;Conexibacteraceae;Conexibacter;
OTU_5636	0.000383159	0.0625	0.191484	0.0915592	0.357542	0.461062	0.301988	0.628483	Under	M_pafw	Bacteria;Actinobacteria;Actinobacteria;Actinomycetales;Actinomycetaceae;Actinomyces;
OTU_3807	0.000386656	0.0625	0.193324	0.0927955	0.359591	0.464094	0.304629	0.631256	Under	M_pafw	Bacteria;Tenericutes;Mollicutes;Mycoplasmatales;Mycoplasmataceae;Mycoplasma;
OTU_6691	0.000386656	0.03125	0.193324	0.0927955	0.359591	0.464094	0.304629	0.631256	Under	M_pafw	Bacteria;Proteobacteria;Gammaproteobacteria;Chromatiales;Ectothiorhodospiraceae;Thioalkalivibrio;
OTU_1623	0.000390257	0.03125	0.195219	0.0940726	0.361698	0.467199	0.307338	0.634091	Under	M_pafw	Bacteria;Bacteroidetes;Sphingobacteria;Sphingobacteriales;Sphingobacteriaceae;Solitalea;
OTU_5056	0.00039423	0.09375	0.197311	0.0954867	0.364019	0.470604	0.310316	0.637193	Under	M_pafw	Bacteria;Proteobacteria;Gammaproteobacteria;Oceanospirillales;Halomonadaceae;Halotalea;
OTU_6573	0.000396921	0.03125	0.198728	0.0964471	0.365589	0.472897	0.312326	0.639279	Under	M_pafw	Bacteria;Proteobacteria;Betaproteobacteria;Burkholderiales;Oxalobacteraceae;Undibacterium;
OTU_228	0.000397405	0.03125	0.198983	0.0966202	0.365871	0.473309	0.312687	0.639653	Under	M_pafw	Bacteria;Verrucomicrobia;Verrucomicrobiae;Verrucomicrobiales;Verrucomicrobiaceae;Prosthecobacter;
OTU_2210	0.000399834	0.0625	0.200262	0.0974896	0.367286	0.47537	0.314496	0.641523	Under	M_pafw	Bacteria;Proteobacteria;Alphaproteobacteria;Caulobacterales;Hyphomonadaceae;Hirschia;
OTU_3880	0.000400073	0.03125	0.200388	0.097575	0.367425	0.475572	0.314673	0.641707	Under	M_pafw	Bacteria;Firmicutes;Clostridia;Clostridiales;Lachnospiraceae;Robinsoniella;
OTU_3195	0.000400574	0.03125	0.200652	0.0977547	0.367717	0.475996	0.315046	0.642091	Under	M_pafw	Bacteria;Proteobacteria;Alphaproteobacteria;Rhizobiales;Hyphomicrobiaceae;Rhodoplanes;
OTU_7205	0.000400866	0.0625	0.200806	0.0978595	0.367887	0.476243	0.315263	0.642315	Under	M_pafw	Bacteria;Proteobacteria;Deltaproteobacteria;Desulfuromonadales;Desulfuromonadaceae;Desulfuromonas;
OTU_3828	0.000401681	0.03125	0.201235	0.0981517	0.368361	0.476931	0.315868	0.642939	Under	M_pafw	Bacteria;Firmicutes;Negativicutes;Selenomonadales;Veillonellaceae;Sporomusa;
OTU_4013	0.000402787	0.03125	0.201818	0.0985487	0.369005	0.477863	0.316688	0.643784	Under	M_pafw	Bacteria;Proteobacteria;Betaproteobacteria;Burkholderiales;Oxalobacteraceae;Herbaspirillum;
OTU_2993	0.000403653	0.03125	0.202274	0.0988601	0.369508	0.478593	0.31733	0.644444	Under	M_pafw	Bacteria;Proteobacteria;Gammaproteobacteria;Xanthomonadales;Xanthomonadaceae;Silanimonas;
OTU_1847	0.000404717	0.03125	0.202834	0.0992425	0.370126	0.479487	0.318117	0.645254	Under	M_pafw	Bacteria;Proteobacteria;Alphaproteobacteria;Rickettsiales;Rickettsiaceae;Rickettsia;
OTU_197	0.000404717	0.0625	0.202834	0.0992425	0.370126	0.479487	0.318117	0.645254	Under	M_pafw	Bacteria;Proteobacteria;Epsilonproteobacteria;Campylobacterales;Campylobacteraceae;Sulfurospirillum;
OTU_1349	0.000406224	0.03125	0.203628	0.0997849	0.371001	0.480751	0.319231	0.646397	Under	M_pafw	Bacteria;Proteobacteria;Alphaproteobacteria;Rhodospirillales;Acetobacteraceae;Stella;
OTU_2219	0.00040636	0.0625	0.2037	0.0998339	0.37108	0.480865	0.319332	0.6465	Under	M_pafw	Bacteria;Proteobacteria;Betaproteobacteria;Burkholderiales;Burkholderiaceae;Polynucleobacter;
OTU_3003	0.000407339	0.03125	0.204216	0.100187	0.371649	0.481685	0.320055	0.647241	Under	M_pafw	Bacteria;Actinobacteria;Actinobacteria;Actinomycetales;Pseudonocardiaceae;Pseudonocardia;
OTU_1337	0.000409273	0.03125	0.205235	0.100885	0.37277	0.4833	0.32148	0.648699	Under	M_pafw	Bacteria;Proteobacteria;Gammaproteobacteria;Aeromonadales;Succinivibrionaceae;Ruminobacter;
OTU_5149	0.000410443	0.0625	0.205852	0.101308	0.373449	0.484275	0.322341	0.649579	Under	M_pafw	Bacteria;Firmicutes;Bacilli;Bacillales;Staphylococcaceae;Jeotgalicoccus;
OTU_810	0.000410459	0.0625	0.20586	0.101313	0.373458	0.484288	0.322353	0.649591	Under	M_pafw	Bacteria;Actinobacteria;Actinobacteria;Solirubrobacterales;Conexibacteraceae;Conexibacter;
OTU_3615	0.000410894	0.03125	0.206089	0.10147	0.37371	0.484649	0.322672	0.649917	Under	M_pafw	Bacteria;Proteobacteria;Alphaproteobacteria;Rhodobacterales;Rhodobacteraceae;Paracoccus;
OTU_2473	0.000414003	0.09375	0.207727	0.102596	0.37551	0.487228	0.324954	0.652241	Under	M_pafw	Bacteria;Proteobacteria;Alphaproteobacteria;Rhizobiales;Hyphomicrobiaceae;Hyphomicrobium;
OTU_5483	0.000414729	0.09375	0.20811	0.10286	0.37593	0.487829	0.325486	0.652782	Under	M_pafw	Bacteria;Proteobacteria;Alphaproteobacteria;Rhodospirillales;Rhodospirillaceae;Pelagibius;
OTU_6027	0.000418194	0.03125	0.209936	0.104118	0.377933	0.490685	0.328017	0.655349	Under	M_pafw	Bacteria;Actinobacteria;Actinobacteria;Actinomycetales;Microbacteriaceae;Agromyces;
OTU_4796	0.000418352	0.03125	0.21002	0.104176	0.378024	0.490815	0.328133	0.655466	Under	M_pafw	Bacteria;Proteobacteria;Alphaproteobacteria;Rhizobiales;Hyphomicrobiaceae;Hyphomicrobium;
OTU_7150	0.000421022	0.09375	0.211427	0.105148	0.379565	0.493004	0.330077	0.657431	Under	M_pafw	Bacteria;Proteobacteria;Alphaproteobacteria;Rhodospirillales;Rhodospirillaceae;Inquilinus;
OTU_2561	0.000421968	0.0625	0.211926	0.105493	0.38011	0.493777	0.330764	0.658124	Under	M_pafw	Bacteria;Proteobacteria;Gammaproteobacteria;Xanthomonadales;Xanthomonadaceae;Dokdonella;
OTU_3489	0.000422043	0.09375	0.211965	0.10552	0.380153	0.493838	0.330819	0.658179	Under	M_pafw	Bacteria;Actinobacteria;Actinobacteria;Actinomycetales;Demequinaceae;Demequina;
OTU_4861	0.000422564	0.03125	0.21224	0.10571	0.380454	0.494264	0.331197	0.65856	Under	M_pafw	Bacteria;Spirochaetes;Spirochaetes;Spirochaetales;Spirochaetaceae;Borrelia;
OTU_4799	0.00042384	0.03125	0.212913	0.106176	0.381189	0.495304	0.332123	0.659492	Under	M_pafw	Bacteria;Proteobacteria;Alphaproteobacteria;Rhizobiales;Bradyrhizobiaceae;Bradyrhizobium;
OTU_2995	0.000425752	0.0625	0.21392	0.106875	0.382289	0.496858	0.333507	0.660883	Under	M_pafw	Bacteria;Firmicutes;Clostridia;Clostridiales;Clostridiaceae_;Sarcina;
OTU_6904	0.000426261	0.03125	0.214189	0.107062	0.382583	0.497272	0.333875	0.661253	Under	M_pafw	Bacteria;Tenericutes;Mollicutes;Mycoplasmatales;Mycoplasmataceae;Mycoplasma;
OTU_1248	0.000426261	0.09375	0.214189	0.107062	0.382583	0.497272	0.333875	0.661253	Under	M_pafw	Bacteria;Firmicutes;Clostridia;Clostridiales;Clostridiales_Incertae_Sedis_XI;Helcococcus;
OTU_2802	0.000426976	0.03125	0.214566	0.107324	0.382994	0.497852	0.334392	0.661772	Under	M_pafw	Bacteria;Firmicutes;Bacilli;Lactobacillales;Leuconostocaceae;Leuconostoc;
OTU_1746	0.000427464	0.03125	0.214823	0.107502	0.383274	0.498246	0.334744	0.662125	Under	M_pafw	Bacteria;Bacteroidetes;Bacteroidia;Bacteroidales;Bacteroidaceae;Bacteroides;
OTU_1079	0.000432009	0.0625	0.217219	0.10917	0.385885	0.501913	0.338018	0.665398	Under	M_pafw	Bacteria;Tenericutes;Mollicutes;Acholeplasmatales;Acholeplasmataceae;Acholeplasma;
OTU_5024	0.00043203	0.09375	0.217231	0.109178	0.385897	0.50193	0.338033	0.665414	Under	M_pafw	Bacteria;Firmicutes;Clostridia;Clostridiales;Syntrophomonadaceae;Thermosyntropha;
OTU_41	0.000432639	0.03125	0.217552	0.109402	0.386247	0.50242	0.338471	0.66585	Under	M_pafw	Bacteria;Firmicutes;Bacilli;Lactobacillales;Leuconostocaceae;Leuconostoc;
OTU_6378	0.000438511	0.0625	0.220647	0.111566	0.389611	0.507112	0.342673	0.670026	Under	M_pafw	Bacteria;Proteobacteria;Gammaproteobacteria;Vibrionales;Vibrionaceae;Grimontia;
OTU_6234	0.000438701	0.0625	0.220748	0.111636	0.389719	0.507263	0.342809	0.67016	Under	M_pafw	Bacteria;Bacteroidetes;Sphingobacteria;Sphingobacteriales;Chitinophagaceae;Ferruginibacter;
OTU_2765	0.000442928	0.0625	0.222976	0.1132	0.392135	0.510613	0.345817	0.673133	Under	M_pafw	Bacteria;Bacteroidetes;Flavobacteria;Flavobacteriales;Flavobacteriaceae;Chryseobacterium;
OTU_4586	0.000443102	0.03125	0.223068	0.113264	0.392234	0.51075	0.34594	0.673255	Under	M_pafw	Bacteria;Firmicutes;Clostridia;Clostridiales;Clostridiales_Incertae_Sedis_XI;Finegoldia;
OTU_5137	0.000443415	0.09375	0.223234	0.113381	0.392414	0.510998	0.346163	0.673475	Under	M_pafw	Bacteria;Bacteroidetes;Sphingobacteria;Sphingobacteriales;Cytophagaceae;Hymenobacter;
OTU_4768	0.00044536	0.0625	0.224259	0.114102	0.393523	0.512529	0.347541	0.674832	Under	M_pafw	Bacteria;Bacteroidetes;Sphingobacteria;Sphingobacteriales;Cytophagaceae;Siphonobacter;
OTU_5189	0.00045043	0.0625	0.226932	0.115987	0.396411	0.516502	0.351122	0.678345	Under	M_pafw	Bacteria;Actinobacteria;Actinobacteria;Actinomycetales;Nocardioidaceae;Nocardioides;
OTU_6281	0.000451732	0.09375	0.227618	0.116472	0.397152	0.517517	0.352038	0.679241	Under	M_pafw	Bacteria;Proteobacteria;Gammaproteobacteria;Legionellales;Legionellaceae;Legionella;
OTU_2814	0.000456539	0.0625	0.230152	0.118267	0.399882	0.521244	0.355408	0.682527	Under	M_pafw	Bacteria;Planctomycetes;Planctomycetacia;Planctomycetales;Planctomycetaceae;Blastopirellula;
OTU_1656	0.000461072	0.03125	0.232542	0.119965	0.402451	0.524734	0.358571	0.685595	Under	M_pafw	Bacteria;Verrucomicrobia;Opitutae;Opitutales;Opitutaceae;Alterococcus;
OTU_7021	0.000461277	0.09375	0.23265	0.120042	0.402567	0.524891	0.358713	0.685733	Under	M_pafw	Bacteria;Proteobacteria;Alphaproteobacteria;Rickettsiales;Rickettsiaceae;Rickettsia;
OTU_923	0.000462375	0.0625	0.233229	0.120454	0.403189	0.525733	0.359477	0.686472	Under	M_pafw	Bacteria;Planctomycetes;Planctomycetacia;Planctomycetales;Planctomycetaceae;Zavarzinella;
OTU_3977	0.000463563	0.03125	0.233855	0.1209	0.403861	0.526641	0.360302	0.687269	Under	M_pafw	Bacteria;Proteobacteria;Gammaproteobacteria;Legionellales;Coxiellaceae;Aquicella;
OTU_4957	0.000463629	0.0625	0.23389	0.120925	0.403898	0.526691	0.360348	0.687313	Under	M_pafw	Bacteria;Actinobacteria;Actinobacteria;Actinomycetales;Dermabacteraceae;Brachybacterium;
OTU_5475	0.000464867	0.09375	0.234542	0.12139	0.404598	0.527636	0.361206	0.688142	Under	M_pafw	Bacteria;Proteobacteria;Gammaproteobacteria;Chromatiales;Halothiobacillaceae;Halothiobacillus;
OTU_95	0.000467298	0.03125	0.235824	0.122305	0.405971	0.529485	0.362888	0.689762	Under	M_pafw	Bacteria;Firmicutes;Erysipelotrichia;Erysipelotrichales;Erysipelotrichaceae;Turicibacter;
OTU_3410	0.000468087	0.0625	0.236239	0.122602	0.406416	0.530084	0.363433	0.690286	Under	M_pafw	Bacteria;Actinobacteria;Actinobacteria;Solirubrobacterales;Conexibacteraceae;Conexibacter;
OTU_1991	0.000471214	0.09375	0.237887	0.123782	0.408179	0.532449	0.365588	0.692355	Under	M_pafw	Bacteria;Firmicutes;Clostridia;Clostridiales;Lachnospiraceae;Lachnospiracea_incertae_sedis;
OTU_1246	0.000474741	0.125	0.239746	0.125115	0.410165	0.535103	0.36801	0.694671	Under	M_pafw	Bacteria;Chlamydiae;Chlamydiae;Chlamydiales;Simkaniaceae;Simkania;
OTU_3352	0.000476986	0.09375	0.240929	0.125965	0.411427	0.536784	0.369547	0.696137	Under	M_pafw	Bacteria;Proteobacteria;Betaproteobacteria;Hydrogenophilales;Hydrogenophilaceae;Petrobacter;
OTU_6619	0.000480615	0.03125	0.24284	0.127341	0.413464	0.539489	0.372022	0.698491	Under	M_pafw	Bacteria;Firmicutes;Erysipelotrichia;Erysipelotrichales;Erysipelotrichaceae;Turicibacter;
OTU_5955	0.00048486	0.03125	0.245076	0.128955	0.415843	0.542633	0.374904	0.701222	Under	M_pafw	Bacteria;Proteobacteria;Alphaproteobacteria;Caulobacterales;Caulobacteraceae;Phenylobacterium;
OTU_1468	0.000490069	0.125	0.247819	0.13094	0.418755	0.546461	0.378423	0.704541	Under	M_pafw	Bacteria;Firmicutes;Bacilli;Bacillales;Bacillaceae_;Geobacillus;
OTU_942	0.000491544	0.03125	0.248596	0.131504	0.419578	0.54754	0.379416	0.705474	Under	M_pafw	Bacteria;Proteobacteria;Alphaproteobacteria;Rhodobacterales;Rhodobacteraceae;Catellibacterium;
OTU_5769	0.000491897	0.125	0.248781	0.131639	0.419775	0.547797	0.379652	0.705696	Under	M_pafw	Bacteria;Proteobacteria;Betaproteobacteria;Burkholderiales;Comamonadaceae;Pseudorhodoferax;
OTU_3881	0.000498032	0.09375	0.25201	0.133987	0.423192	0.552252	0.383761	0.709543	Under	M_pafw	Bacteria;Firmicutes;Bacilli;Lactobacillales;Lactobacillaceae;Lactobacillus;
OTU_3900	0.000504388	0.125	0.255354	0.136429	0.426721	0.556821	0.387987	0.713476	Under	M_pafw	Bacteria;Planctomycetes;Planctomycetacia;Planctomycetales;Planctomycetaceae;Blastopirellula;
OTU_2763	0.000504842	0.09375	0.255593	0.136604	0.426974	0.557147	0.388288	0.713755	Under	M_pafw	Bacteria;Firmicutes;Erysipelotrichia;Erysipelotrichales;Erysipelotrichaceae;Solobacterium;
OTU_4418	0.000504892	0.125	0.255619	0.136623	0.427001	0.557182	0.388321	0.713786	Under	M_pafw	Bacteria;Proteobacteria;Gammaproteobacteria;Legionellales;Coxiellaceae;Coxiella;
OTU_2336	0.00050966	0.03125	0.258127	0.13846	0.429641	0.560576	0.391469	0.716699	Under	M_pafw	Bacteria;Firmicutes;Clostridia;Thermoanaerobacterales;Thermodesulfobiaceae;Coprothermobacter;
OTU_525	0.000511925	0.125	0.259318	0.139335	0.430893	0.56218	0.392958	0.718073	Under	M_pafw	Bacteria;Planctomycetes;Planctomycetacia;Planctomycetales;Planctomycetaceae;Zavarzinella;
OTU_3500	0.000514279	0.125	0.260555	0.140244	0.432192	0.56384	0.394502	0.719493	Under	M_pafw	Bacteria;Spirochaetes;Spirochaetes;Spirochaetales;Spirochaetaceae;Treponema;
OTU_1434	0.000515741	0.0625	0.261323	0.14081	0.432999	0.564868	0.395459	0.720372	Under	M_pafw	Bacteria;Actinobacteria;Actinobacteria;Actinomycetales;Intrasporangiaceae;Ornithinibacter;
OTU_5953	0.000515741	0.03125	0.261323	0.14081	0.432999	0.564868	0.395459	0.720372	Under	M_pafw	Bacteria;Proteobacteria;Betaproteobacteria;Burkholderiales;Burkholderiaceae;Polynucleobacter;
OTU_226	0.000522853	0.03125	0.265059	0.143567	0.436913	0.569833	0.400089	0.724608	Under	M_pafw	Bacteria;Tenericutes;Mollicutes;Mycoplasmatales;Mycoplasmataceae;Mycoplasma;
OTU_5906	0.000537725	0.0625	0.272863	0.149363	0.445052	0.580035	0.409649	0.733265	Under	M_pafw	Bacteria;Verrucomicrobia;Opitutae;Puniceicoccales;Puniceicoccaceae;Pelagicoccus;
OTU_883	0.000543148	0.0625	0.275706	0.151486	0.448004	0.583694	0.413093	0.736355	Under	M_pafw	Bacteria;Bacteroidetes;Flavobacteria;Flavobacteriales;Flavobacteriaceae;Winogradskyella;
OTU_1172	0.000544207	0.09375	0.276261	0.151902	0.44858	0.584405	0.413763	0.736954	Under	M_pafw	Bacteria;Proteobacteria;Betaproteobacteria;Rhodocyclales;Rhodocyclaceae;Shinella;
OTU_3530	0.000551085	0.125	0.279863	0.154603	0.452311	0.588993	0.418095	0.740814	Under	M_pafw	Bacteria;Proteobacteria;Alphaproteobacteria;Rhizobiales;Hyphomicrobiaceae;Hyphomicrobium;
OTU_2592	0.000551994	0.125	0.280339	0.154961	0.452803	0.589596	0.418665	0.741321	Under	M_pafw	Bacteria;Proteobacteria;Betaproteobacteria;Burkholderiales;Comamonadaceae;Acidovorax;
OTU_3633	0.000554126	0.09375	0.281455	0.1558	0.453956	0.591005	0.419999	0.742504	Under	M_pafw	Bacteria;Firmicutes;Bacilli;Bacillales;Bacillaceae_;Bacillus;
OTU_962	0.000556346	0.09375	0.282616	0.156674	0.455156	0.592468	0.421385	0.74373	Under	M_pafw	Bacteria;Firmicutes;Clostridia;Clostridiales;Clostridiales_Incertae_Sedis_XI;Peptoniphilus;
OTU_1438	0.000558783	0.125	0.283891	0.157635	0.456471	0.594067	0.422901	0.745069	Under	M_pafw	Bacteria;Tenericutes;Mollicutes;Mycoplasmatales;Mycoplasmataceae;Mycoplasma;
OTU_579	0.000565678	0.0625	0.287495	0.160359	0.460183	0.59856	0.427169	0.748823	Under	M_pafw	Bacteria;Firmicutes;Clostridia;Clostridiales;Peptostreptococcaceae;Proteocatella;
OTU_4083	0.000567049	0.03125	0.288211	0.160902	0.460919	0.599447	0.428014	0.749563	Under	M_pafw	Bacteria;Firmicutes;Bacilli;Bacillales;Bacillaceae_;Bacillus;
OTU_817	0.000569183	0.03125	0.289326	0.161747	0.462065	0.600824	0.429326	0.750711	Under	M_pafw	Bacteria;Actinobacteria;Actinobacteria;Rubrobacterales;Rubrobacteraceae;Rubrobacter;
OTU_3087	0.000573398	0.125	0.291526	0.163418	0.464323	0.603531	0.431907	0.752962	Under	M_pafw	Bacteria;Proteobacteria;Gammaproteobacteria;Pseudomonadales;Moraxellaceae;Psychrobacter;
OTU_2927	0.000574061	0.03125	0.291873	0.163681	0.464678	0.603955	0.432312	0.753314	Under	M_pafw	Bacteria;Firmicutes;Clostridia;Clostridiales;Clostridiales_Incertae_Sedis_XI;Soehngenia;
OTU_884	0.000574065	0.15625	0.291874	0.163683	0.46468	0.603957	0.432314	0.753316	Under	M_pafw	Bacteria;Proteobacteria;Gammaproteobacteria;Alteromonadales;Colwelliaceae;Thalassomonas;
OTU_2080	0.000577968	0.0625	0.293911	0.165233	0.466766	0.606444	0.43469	0.755381	Under	M_pafw	Bacteria;Bacteroidetes;Sphingobacteria;Sphingobacteriales;Flammeovirgaceae;Persicobacter;
OTU_3360	0.000579002	0.09375	0.29445	0.165644	0.467317	0.6071	0.435318	0.755925	Under	M_pafw	Bacteria;Firmicutes;Clostridia;Clostridiales;Ruminococcaceae;Ruminococcus;
OTU_5664	0.000579093	0.03125	0.294497	0.16568	0.467366	0.607158	0.435373	0.755972	Under	M_pafw	Bacteria;Proteobacteria;Betaproteobacteria;Burkholderiales;Oxalobacteraceae;Naxibacter;
OTU_4889	0.000587493	0.03125	0.298874	0.169024	0.471837	0.612448	0.440443	0.760348	Under	M_pafw	Bacteria;Proteobacteria;Gammaproteobacteria;Oceanospirillales;Halomonadaceae;Cobetia;
OTU_5020	0.000599523	0.09375	0.305133	0.173831	0.478206	0.6199	0.447615	0.766483	Under	M_pafw	Bacteria;Planctomycetes;Planctomycetacia;Planctomycetales;Planctomycetaceae;Blastopirellula;
OTU_522	0.000601217	0.03125	0.306013	0.174509	0.4791	0.620938	0.448617	0.767335	Under	M_pafw	Bacteria;Proteobacteria;Gammaproteobacteria;Alteromonadales;Moritellaceae;Moritella;
OTU_3509	0.00060857	0.125	0.309831	0.177458	0.482968	0.62541	0.452941	0.770996	Under	M_pafw	Bacteria;Firmicutes;Clostridia;Clostridiales;Clostridiales_Incertae_Sedis_XI;Peptoniphilus;
OTU_1822	0.000610785	0.09375	0.31098	0.178347	0.48413	0.626747	0.454236	0.772088	Under	M_pafw	Bacteria;Firmicutes;Clostridia;Clostridiales;Clostridiales_Incertae_Sedis_XI;Peptoniphilus;
OTU_3883	0.000615941	0.125	0.313652	0.18042	0.48683	0.62984	0.457237	0.774611	Under	M_pafw	Bacteria;Planctomycetes;Planctomycetacia;Planctomycetales;Planctomycetaceae;Singulisphaera;
OTU_2076	0.00062413	0.03125	0.317892	0.183718	0.491102	0.6347	0.461964	0.778562	Under	M_pafw	Bacteria;Bacteroidetes;Flavobacteria;Flavobacteriales;Flavobacteriaceae;Chryseobacterium;
OTU_3100	0.00062723	0.03125	0.319494	0.184968	0.492714	0.636523	0.463741	0.78004	Under	M_pafw	Bacteria;Firmicutes;Erysipelotrichia;Erysipelotrichales;Erysipelotrichaceae;Erysipelotrichaceae_incertae_sedis;
OTU_656	0.000630271	0.125	0.321066	0.186195	0.494293	0.638302	0.465478	0.781481	Under	M_pafw	Bacteria;Bacteroidetes;Sphingobacteria;Sphingobacteriales;Sphingobacteriaceae;Pedobacter;
OTU_6756	0.000633109	0.125	0.322532	0.187342	0.495764	0.639956	0.467094	0.782818	Under	M_pafw	Bacteria;Proteobacteria;Alphaproteobacteria;Rhizobiales;Hyphomicrobiaceae;Hyphomicrobium;
OTU_2064	0.000640301	0.03125	0.326242	0.190251	0.49948	0.644111	0.471161	0.786169	Under	M_pafw	Bacteria;Planctomycetes;Planctomycetacia;Planctomycetales;Planctomycetaceae;Blastopirellula;
OTU_3235	0.00064144	0.1875	0.326829	0.190712	0.500067	0.644764	0.471802	0.786695	Under	M_pafw	Bacteria;Proteobacteria;Alphaproteobacteria;Rhizobiales;Hyphomicrobiaceae;Devosia;
OTU_372	0.000643307	0.125	0.327791	0.191468	0.501029	0.645833	0.472851	0.787555	Under	M_pafw	Bacteria;Firmicutes;Bacilli;Bacillales;Bacillaceae_;Bacillus;
OTU_4468	0.000644295	0.0625	0.328301	0.191869	0.501538	0.646398	0.473405	0.788009	Under	M_pafw	Bacteria;Firmicutes;Bacilli;Lactobacillales;Lactobacillaceae;Pediococcus;
OTU_3454	0.000645129	0.0625	0.32873	0.192207	0.501967	0.646874	0.473872	0.788391	Under	M_pafw	Bacteria;Proteobacteria;Alphaproteobacteria;Rhizobiales;Beijerinckiaceae;Beijerinckia;
OTU_1372	0.000645218	0.125	0.328776	0.192243	0.502013	0.646924	0.473922	0.788432	Under	M_pafw	Bacteria;Proteobacteria;Deltaproteobacteria;Desulfobacterales;Desulfobulbaceae;Desulfotalea;
OTU_225	0.000646549	0.09375	0.329461	0.192782	0.502697	0.647682	0.474666	0.78904	Under	M_pafw	Bacteria;Proteobacteria;Alphaproteobacteria;Rhodospirillales;Rhodospirillaceae;Nisaea;
OTU_935	0.000651531	0.09375	0.332025	0.194803	0.505253	0.650503	0.477442	0.791303	Under	M_pafw	Bacteria;Proteobacteria;Gammaproteobacteria;Thiotrichales;Thiotrichaceae;Thiothrix;
OTU_751	0.000651938	0.09375	0.332234	0.194969	0.505462	0.650733	0.477668	0.791487	Under	M_pafw	Bacteria;Firmicutes;Bacilli;Lactobacillales;Lactobacillaceae;Lactobacillus;
OTU_364	0.000666094	0.1875	0.339502	0.200723	0.512684	0.658623	0.485458	0.797786	Under	M_pafw	Bacteria;Actinobacteria;Actinobacteria;Actinomycetales;Mycobacteriaceae;Mycobacterium;
OTU_434	0.000679355	0.0625	0.346286	0.206129	0.519394	0.665852	0.492633	0.803519	Under	M_pafw	Bacteria;Proteobacteria;Alphaproteobacteria;Rhodospirillales;Rhodospirillaceae;Desertibacter;
OTU_2815	0.000684105	0.1875	0.348712	0.208068	0.521785	0.668405	0.495175	0.805536	Under	M_pafw	Bacteria;Proteobacteria;Gammaproteobacteria;Xanthomonadales;Xanthomonadaceae;Dyella;
OTU_527	0.00069514	0.1875	0.354334	0.212579	0.527313	0.674258	0.501021	0.810142	Under	M_pafw	Bacteria;Proteobacteria;Betaproteobacteria;Neisseriales;Neisseriaceae;Deefgea;
OTU_224	0.000702897	0.15625	0.358276	0.215755	0.531177	0.678311	0.505082	0.813318	Under	M_pafw	Bacteria;Proteobacteria;Gammaproteobacteria;Pseudomonadales;Pseudomonadaceae;Pseudomonas;
OTU_681	0.000704709	0.125	0.359196	0.216497	0.532077	0.679251	0.506026	0.814052	Under	M_pafw	Bacteria;Proteobacteria;Gammaproteobacteria;Chromatiales;Halothiobacillaceae;Halothiobacillus;
OTU_324	0.000707749	0.0625	0.360738	0.217743	0.533584	0.680821	0.507603	0.815279	Under	M_pafw	Bacteria;Verrucomicrobia;Opitutae;Opitutales;Opitutaceae;Opitutus;
OTU_3252	0.000708675	0.1875	0.361207	0.218122	0.534043	0.681298	0.508082	0.81565	Under	M_pafw	Bacteria;Proteobacteria;Gammaproteobacteria;Xanthomonadales;Xanthomonadaceae;Wohlfahrtiimonas;
OTU_1792	0.000711734	0.09375	0.362757	0.219377	0.535556	0.682867	0.509662	0.816874	Under	M_pafw	Bacteria;Proteobacteria;Gammaproteobacteria;Methylococcales;Methylococcaceae;Methylomonas;
OTU_10	0.00071583	0.1875	0.36483	0.221057	0.537578	0.684957	0.511767	0.8185	Under	M_pafw	Bacteria;Firmicutes;Bacilli;Bacillales;Alicyclobacillaceae;Tumebacillus;
OTU_396	0.000717754	0.03125	0.365803	0.221846	0.538526	0.685934	0.512753	0.819259	Under	M_pafw	Bacteria;Proteobacteria;Betaproteobacteria;Burkholderiales;Oxalobacteraceae;Herbaspirillum;
OTU_2820	0.000719846	0.09375	0.36686	0.222705	0.539555	0.686993	0.513821	0.820081	Under	M_pafw	Bacteria;Synergistetes;Synergistia;Synergistales;Synergistaceae;Jonquetella;
OTU_683	0.000725617	0.21875	0.369774	0.225074	0.542388	0.689895	0.516755	0.82233	Under	M_pafw	Bacteria;Actinobacteria;Actinobacteria;Actinomycetales;Cellulomonadaceae;Actinotalea;
OTU_3483	0.000727009	0.1875	0.370476	0.225646	0.54307	0.690591	0.517459	0.822869	Under	M_pafw	Bacteria;Bacteroidetes;Bacteroidia;Bacteroidales;Bacteroidaceae;Bacteroides;
OTU_1482	0.000734397	0.1875	0.374197	0.228682	0.546678	0.694259	0.521177	0.825701	Under	M_pafw	Bacteria;Firmicutes;Bacilli;Bacillales;Bacillales_Incertae_Sedis_XI;Gemella;
OTU_374	0.000735501	0.0625	0.374752	0.229136	0.547216	0.694804	0.521729	0.82612	Under	M_pafw	Bacteria;Firmicutes;Negativicutes;Selenomonadales;Veillonellaceae;Selenomonas;
OTU_1451	0.000739953	0.125	0.376989	0.230967	0.54938	0.696989	0.52395	0.827802	Under	M_pafw	Archaea;Euryarchaeota;Halobacteria;Halobacteriales;Halobacteriaceae;Halorubrum;
OTU_3894	0.000747823	0.15625	0.380937	0.234204	0.553192	0.700814	0.527845	0.830737	Under	M_pafw	Bacteria;Actinobacteria;Actinobacteria;Actinomycetales;Thermomonosporaceae;Actinomadura;
OTU_934	0.00075293	0.125	0.383494	0.236306	0.555655	0.70327	0.530352	0.832616	Under	M_pafw	Bacteria;Firmicutes;Bacilli;Bacillales;Bacillaceae_;Bacillus;
OTU_2811	0.000757633	0.1875	0.385845	0.238243	0.557917	0.705515	0.532646	0.834329	Under	M_pafw	Bacteria;Proteobacteria;Alphaproteobacteria;Rhizobiales;Bradyrhizobiaceae;Rhodopseudomonas;
OTU_1846	0.000763906	0.0625	0.388974	0.240826	0.560922	0.708481	0.535685	0.836588	Under	M_pafw	Bacteria;Tenericutes;Mollicutes;Entomoplasmatales;Entomoplasmataceae;Mesoplasma;
OTU_2129	0.000767276	0.03125	0.390653	0.242215	0.562531	0.710063	0.537308	0.837789	Under	M_pafw	Bacteria;Tenericutes;Mollicutes;Mycoplasmatales;Mycoplasmataceae;Mycoplasma;
OTU_713	0.000767611	0.21875	0.39082	0.242353	0.562691	0.71022	0.537469	0.837908	Under	M_pafw	Bacteria;Proteobacteria;Alphaproteobacteria;Rhodobacterales;Rhodobacteraceae;Antarctobacter;
OTU_4536	0.000774212	0.21875	0.394103	0.245073	0.565832	0.713291	0.540626	0.840235	Under	M_pafw	Archaea;Euryarchaeota;Halobacteria;Halobacteriales;Halobacteriaceae;Haloferax;
OTU_549	0.000792425	0.0625	0.403122	0.252581	0.57443	0.721598	0.549201	0.846494	Under	M_pafw	Bacteria;Proteobacteria;Gammaproteobacteria;Vibrionales;Vibrionaceae;Vibrio;
OTU_478	0.000801727	0.15625	0.407706	0.256416	0.57878	0.725747	0.553504	0.849599	Under	M_pafw	Bacteria;Proteobacteria;Deltaproteobacteria;Desulfobacterales;Desulfobulbaceae;Desulfotalea;
OTU_5608	0.000819784	0.1875	0.416562	0.263861	0.587148	0.733626	0.561713	0.85546	Under	M_pafw	Bacteria;Firmicutes;Negativicutes;Selenomonadales;Veillonellaceae;Dialister;
OTU_3041	0.000823218	0.1875	0.418239	0.265277	0.588728	0.735098	0.563252	0.856549	Under	M_pafw	Bacteria;Proteobacteria;Alphaproteobacteria;Rickettsiales;Rickettsiaceae;Rickettsia;
OTU_3118	0.000830444	0.125	0.421762	0.268255	0.59204	0.738171	0.56647	0.858817	Under	M_pafw	Bacteria;Firmicutes;Bacilli;Lactobacillales;Leuconostocaceae;Weissella;
OTU_503	0.000832063	0.1875	0.42255	0.268923	0.592779	0.738854	0.567187	0.859321	Under	M_pafw	Bacteria;Actinobacteria;Actinobacteria;Actinomycetales;Intrasporangiaceae;Ornithinimicrobium;
OTU_1265	0.000834849	0.25	0.423905	0.270071	0.59405	0.740026	0.568418	0.860183	Under	M_pafw	Bacteria;Planctomycetes;Planctomycetacia;Planctomycetales;Planctomycetaceae;Singulisphaera;
OTU_2385	0.000835932	0.0625	0.424431	0.270517	0.594544	0.74048	0.568895	0.860517	Under	M_pafw	Bacteria;Proteobacteria;Gammaproteobacteria;Alteromonadales;Alteromonadaceae;Microbulbifer;
OTU_2061	0.000846023	0.1875	0.429323	0.274674	0.599123	0.744674	0.573308	0.863592	Under	M_pafw	Bacteria;Proteobacteria;Betaproteobacteria;Burkholderiales;Alcaligenaceae;Bordetella;
OTU_2819	0.000857713	0.15625	0.434967	0.279487	0.604388	0.749447	0.578349	0.867074	Under	M_pafw	Bacteria;Proteobacteria;Gammaproteobacteria;Pseudomonadales;Pseudomonadaceae;Pseudomonas;
OTU_142	0.000862108	0.25	0.437082	0.281296	0.606356	0.751219	0.580225	0.868361	Under	M_pafw	Bacteria;Verrucomicrobia;Opitutae;Opitutales;Opitutaceae;Opitutus;
OTU_133	0.000862909	0.03125	0.437467	0.281625	0.606713	0.75154	0.580565	0.868594	Under	M_pafw	Bacteria;Verrucomicrobia;Opitutae;Opitutales;Opitutaceae;Opitutus;
OTU_3498	0.000886148	0.25	0.448584	0.291178	0.617011	0.760689	0.590299	0.875197	Under	M_pafw	Bacteria;Bacteroidetes;Bacteroidia;Bacteroidales;Porphyromonadaceae;Porphyromonas;
OTU_6250	0.000908231	0.21875	0.459046	0.300235	0.626636	0.76907	0.599282	0.881181	Under	M_pafw	Bacteria;Firmicutes;Clostridia;Clostridiales;Clostridiales_Incertae_Sedis_XVII;Sulfobacillus;
OTU_3662	0.000909001	0.21875	0.459409	0.300551	0.626969	0.769357	0.599591	0.881385	Under	M_pafw	Bacteria;Fusobacteria.ph;Fusobacteria.cl;Fusobacteriales;Fusobacteriaceae;Fusobacterium;
OTU_2865	0.000914391	0.0625	0.461947	0.302758	0.629293	0.771356	0.601742	0.882802	Under	M_pafw	Bacteria;Firmicutes;Clostridia;Thermoanaerobacterales;Thermoanaerobacteraceae;Ammonifex;
OTU_1053	0.000931546	0.15625	0.469983	0.309772	0.636627	0.777601	0.608491	0.887206	Under	M_pafw	Bacteria;Proteobacteria;Alphaproteobacteria;Sphingomonadales;Sphingomonadaceae;Sphingomonas;
OTU_4596	0.00093266	0.25	0.470503	0.310227	0.637101	0.778001	0.608924	0.887487	Under	M_pafw	Bacteria;Tenericutes;Mollicutes;Mycoplasmatales;Mycoplasmataceae;Mycoplasma;
OTU_232	0.000936584	0.21875	0.472331	0.311829	0.638764	0.779403	0.610444	0.88847	Under	M_pafw	Bacteria;Firmicutes;Bacilli;Bacillales;Bacillales_Incertae_Sedis_XI;Gemella;
OTU_1713	0.000940139	0.03125	0.473984	0.313279	0.640266	0.780666	0.611815	0.889353	Under	M_pafw	Bacteria;Chloroflexi.ph;Chloroflexi.cl;Chloroflexales;Chloroflexaceae;Roseiflexus;
OTU_5702	0.000945816	0.1875	0.476619	0.315594	0.642657	0.782667	0.613991	0.890751	Under	M_pafw	Bacteria;Proteobacteria;Alphaproteobacteria;Rhizobiales;Phyllobacteriaceae;Mesorhizobium;
OTU_6995	0.000963674	0.25	0.484862	0.32286	0.650109	0.788843	0.620732	0.895039	Under	M_pafw	Bacteria;Proteobacteria;Gammaproteobacteria;Pseudomonadales;Pseudomonadales_incertae_sedis;Dasania;
OTU_6351	0.000980212	0.09375	0.492433	0.32957	0.656919	0.794407	0.626836	0.89887	Under	M_pafw	Bacteria;Proteobacteria;Betaproteobacteria;Nitrosomonadales;Nitrosomonadaceae;Nitrosospira;
OTU_296	0.000981259	0.09375	0.49291	0.329994	0.657347	0.794754	0.627218	0.899108	Under	M_pafw	Bacteria;Planctomycetes;Planctomycetacia;Planctomycetales;Planctomycetaceae;Planctomyces;
OTU_143	0.000992364	0.25	0.497958	0.334487	0.661866	0.798402	0.631238	0.901601	Under	M_pafw	Archaea;Euryarchaeota;Methanomicrobia;Methanosarcinales;Methanosarcinaceae;Methanohalophilus;
OTU_1160	0.000993987	0.3125	0.498693	0.335142	0.662524	0.798929	0.63182	0.90196	Under	M_pafw	Bacteria;Firmicutes;Bacilli;Lactobacillales;Lactobacillaceae;Lactobacillus;
OTU_1247	0.00101085	0.25	0.506295	0.341941	0.6693	0.804329	0.6378	0.905622	Under	M_pafw	Bacteria;Tenericutes;Mollicutes;Mycoplasmatales;Mycoplasmataceae;Mycoplasma;
OTU_487	0.00102738	0.1875	0.513686	0.348583	0.675856	0.809483	0.643536	0.909089	Under	M_pafw	Bacteria;Proteobacteria;Deltaproteobacteria;Desulfobacterales;Desulfobulbaceae;Desulfofustis;
OTU_5607	0.00103134	0.15625	0.515447	0.35017	0.677413	0.810697	0.644892	0.909901	Under	M_pafw	Bacteria;Proteobacteria;Alphaproteobacteria;Sphingomonadales;Sphingomonadaceae;Sphingomonas;
OTU_1520	0.00103819	0.34375	0.518486	0.352913	0.680096	0.81278	0.647222	0.911291	Under	M_pafw	Bacteria;Bacteroidetes;Flavobacteria;Flavobacteriales;Flavobacteriaceae;Chryseobacterium;
OTU_3107	0.00104757	0.28125	0.522628	0.356662	0.683744	0.815595	0.650377	0.913162	Under	M_pafw	Bacteria;Bacteroidetes;Bacteroidia;Bacteroidales;Porphyromonadaceae;Parabacteroides;
OTU_1881	0.00104777	0.03125	0.522716	0.356741	0.683822	0.815654	0.650444	0.913201	Under	M_pafw	Bacteria;Firmicutes;Bacilli;Lactobacillales;Lactobacillaceae;Lactobacillus;
OTU_2698	0.00112819	0.34375	0.557355	0.388481	0.713934	0.838103	0.675946	0.927786	Under	M_pafw	Bacteria;Actinobacteria;Actinobacteria;Actinomycetales;Demequinaceae;Demequina;
OTU_2101	0.00113054	0.375	0.558341	0.389395	0.714782	0.838716	0.67665	0.928175	Under	M_pafw	Bacteria;Gemmatimonadetes;Gemmatimonadetes;Gemmatimonadales;Gemmatimonadaceae;Gemmatimonas;
OTU_2803	0.00115503	0.25	0.568563	0.398904	0.723526	0.844971	0.683873	0.932122	Under	M_pafw	Bacteria;Verrucomicrobia;Verrucomicrobiae;Verrucomicrobiales;Verrucomicrobiaceae;Prosthecobacter;
OTU_115	0.00117415	0.34375	0.576439	0.406272	0.73022	0.849685	0.68935	0.935062	Under	M_pafw	Bacteria;Bacteroidetes;Sphingobacteria;Sphingobacteriales;Sphingobacteriaceae;Pedobacter;
OTU_243	0.00119819	0.40625	0.586206	0.415462	0.738471	0.855408	0.696041	0.93859	Under	M_pafw	Bacteria;Proteobacteria;Betaproteobacteria;Burkholderiales;Burkholderiales_incertae_sedis;Tepidimonas;
OTU_72	0.00121179	0.34375	0.591669	0.420628	0.74306	0.858549	0.699734	0.940507	Under	M_pafw	Bacteria;Proteobacteria;Betaproteobacteria;Burkholderiales;Comamonadaceae;Lampropedia;
OTU_2866	0.00122168	0.25	0.59561	0.424365	0.74636	0.86079	0.702376	0.941865	Under	M_pafw	Bacteria;Deferribacteres;Deferribacteres;Deferribacterales;Deferribacteraceae;Denitrovibrio;
OTU_2946	0.00124375	0.3125	0.60432	0.432661	0.753618	0.865666	0.708153	0.944794	Under	M_pafw	Bacteria;Proteobacteria;Deltaproteobacteria;Bdellovibrionales;Bacteriovoracaceae;Peredibacter;
OTU_7024	0.00127337	0.375	0.615811	0.443676	0.763121	0.871941	0.715643	0.94851	Under	M_pafw	Bacteria;Proteobacteria;Gammaproteobacteria;Enterobacteriales;Enterobacteriaceae;Arsenophonus;
OTU_1225	0.00128019	0.09375	0.618422	0.44619	0.765269	0.873342	0.717324	0.949331	Under	M_pafw	Bacteria;Proteobacteria;Alphaproteobacteria;Rhizobiales;Hyphomicrobiaceae;Pedomicrobium;
OTU_1205	0.00128608	0.3125	0.62067	0.448358	0.767115	0.874542	0.718765	0.950032	Under	M_pafw	Bacteria;Actinobacteria;Actinobacteria;Actinomycetales;Corynebacteriaceae;Corynebacterium;
OTU_1791	0.00129144	0.375	0.622706	0.450325	0.768784	0.875622	0.720066	0.950661	Under	M_pafw	Bacteria;Proteobacteria;Alphaproteobacteria;Sphingomonadales;Sphingomonadaceae;Sphingomonas;
OTU_1583	0.00130008	0.375	0.625976	0.453489	0.771459	0.877347	0.722146	0.95166	Under	M_pafw	Bacteria;Planctomycetes;Planctomycetacia;Planctomycetales;Planctomycetaceae;Singulisphaera;
OTU_405	0.00130544	0.28125	0.627996	0.455447	0.773108	0.878405	0.723424	0.952271	Under	M_pafw	Bacteria;Firmicutes;Clostridia;Clostridiales;Peptococcaceae_;Syntrophobotulus;
OTU_4818	0.00134764	0.375	0.643621	0.470681	0.785775	0.886415	0.733168	0.956832	Under	M_pafw	Bacteria;Actinobacteria;Actinobacteria;Actinomycetales;Intrasporangiaceae;Terrabacter;
OTU_559	0.00136242	0.46875	0.648985	0.475948	0.790086	0.889095	0.736452	0.958331	Under	M_pafw	Bacteria;Planctomycetes;Planctomycetacia;Planctomycetales;Planctomycetaceae;Zavarzinella;
OTU_2303	0.00140164	0.46875	0.662944	0.489743	0.801217	0.895902	0.74486	0.96208	Under	M_pafw	Bacteria;Proteobacteria;Gammaproteobacteria;Legionellales;Legionellaceae;Legionella;
OTU_5185	0.0014211	0.46875	0.669723	0.496489	0.806575	0.899124	0.74887	0.963822	Under	M_pafw	Bacteria;Proteobacteria;Alphaproteobacteria;Rhodospirillales;Acetobacteraceae;Roseomonas;
OTU_625	0.0014295	0.46875	0.672617	0.499379	0.808853	0.900483	0.750568	0.964551	Under	M_pafw	Bacteria;Proteobacteria;Deltaproteobacteria;Myxococcales;Phaselicystidaceae;Phaselicystis;
OTU_69	0.00143641	0.15625	0.674987	0.50175	0.810714	0.901589	0.751953	0.965141	Under	M_pafw	Bacteria;Gemmatimonadetes;Gemmatimonadetes;Gemmatimonadales;Gemmatimonadaceae;Gemmatimonas;
OTU_1597	0.00143925	0.28125	0.675956	0.502721	0.811474	0.902039	0.752517	0.96538	Under	M_pafw	Bacteria;Firmicutes;Bacilli;Bacillales;Bacillaceae_;Bacillus;
OTU_355	0.00147851	0.375	0.689146	0.515997	0.821751	0.908058	0.760106	0.968539	Under	M_pafw	Bacteria;Firmicutes;Bacilli;Bacillales;Bacillaceae_;Marinococcus;
OTU_2781	0.00154213	0.34375	0.709684	0.536919	0.837501	0.917039	0.771584	0.973098	Under	M_pafw	Bacteria;Bacteroidetes;Sphingobacteria;Sphingobacteriales;Chitinophagaceae;Ferruginibacter;
OTU_315	0.00164995	0.15625	0.742144	0.570644	0.861739	0.930301	0.78891	0.979453	Under	M_pafw	Bacteria;Proteobacteria;Alphaproteobacteria;Rhodospirillales;Rhodospirillaceae;Nisaea;
OTU_1890	0.00166887	0.5625	0.747543	0.576336	0.865687	0.9324	0.791698	0.980413	Under	M_pafw	Bacteria;Planctomycetes;Planctomycetacia;Planctomycetales;Planctomycetaceae;Gemmata;
OTU_149	0.00167777	0.53125	0.750052	0.578989	0.867514	0.933365	0.792984	0.98085	Under	M_pafw	Bacteria;Proteobacteria;Alphaproteobacteria;Rhizobiales;Rhodobiaceae;Parvibaculum;
OTU_3872	0.00172975	0.5625	0.764321	0.594184	0.877798	0.938733	0.800192	0.983227	Under	M_pafw	Bacteria;Proteobacteria;Alphaproteobacteria;Rhodobacterales;Rhodobacteraceae;Pelagicola;
OTU_2100	0.00184403	0.5625	0.79344	0.625772	0.898206	0.949063	0.814343	0.987523	Under	M_pafw	Bacteria;Bacteroidetes;Sphingobacteria;Sphingobacteriales;Chitinophagaceae;Terrimonas;
OTU_311	0.0019168	0.53125	0.810429	0.644593	0.909722	0.954714	0.822258	0.989698	Under	M_pafw	Bacteria;Firmicutes;Clostridia;Clostridiales;Lachnospiraceae;Blautia;
OTU_1338	0.00208664	0.59375	0.845684	0.684699	0.932569	0.965585	0.837892	0.993477	Under	M_pafw	Bacteria;Proteobacteria;Deltaproteobacteria;Desulfuromonadales;Geobacteraceae;Geoalkalibacter;
OTU_260	0.0022883	0.625	0.880264	0.725676	0.95334	0.975159	0.852191	0.996273	Under	M_pafw	Bacteria;Firmicutes;Bacilli;Bacillales;Bacillaceae_;Bacillus;
OTU_265	0.00237758	0.65625	0.893322	0.741662	0.96067	0.978498	0.857319	0.997107	Under	M_pafw	Bacteria;Proteobacteria;Alphaproteobacteria;Rhodospirillales;Rhodospirillaceae;Fodinicurvata;
OTU_1473	0.00277839	0.53125	0.937871	0.799029	0.982852	0.988754	0.873634	0.999106	Under	M_pafw	Bacteria;Bacteroidetes;Sphingobacteria;Sphingobacteriales;Sphingobacteriaceae;Pedobacter;
OTU_1257	8.66831e-05	0.193548	0.0381139	0.00758077	0.170498	0.123604	0.0482032	0.282005	Upper	M_rafw	Bacteria;Proteobacteria;Gammaproteobacteria;Chromatiales;Halothiobacillaceae;Halothiobacillus;
OTU_223	8.66831e-05	0.193548	0.0381139	0.00758077	0.170498	0.123604	0.0482032	0.282005	Upper	M_rafw	Bacteria;Verrucomicrobia;Opitutae;Puniceicoccales;Puniceicoccaceae;Coraliomargarita;
OTU_2617	8.66831e-05	0.451613	0.0381139	0.00758077	0.170498	0.123604	0.0482032	0.282005	Upper	M_rafw	Bacteria;Proteobacteria;Deltaproteobacteria;Desulfobacterales;Desulfobulbaceae;Desulfobulbus;
OTU_4816	8.66831e-05	0.225806	0.0381139	0.00758077	0.170498	0.123604	0.0482032	0.282005	Upper	M_rafw	Bacteria;Proteobacteria;Alphaproteobacteria;Rhizobiales;Hyphomicrobiaceae;Hyphomicrobium;
OTU_535	8.66831e-05	0.354839	0.0381139	0.00758077	0.170498	0.123604	0.0482032	0.282005	Upper	M_rafw	Bacteria;Proteobacteria;Betaproteobacteria;Burkholderiales;Burkholderiaceae;Pandoraea;
OTU_7131	8.66831e-05	0.225806	0.0381139	0.00758077	0.170498	0.123604	0.0482032	0.282005	Upper	M_rafw	Bacteria;Proteobacteria;Gammaproteobacteria;Legionellales;Legionellaceae;Legionella;
OTU_1461	9.7833e-05	0.225806	0.0431549	0.00932341	0.177726	0.138353	0.0568442	0.299608	Upper	M_rafw	Bacteria;Firmicutes;Bacilli;Bacillales;Bacillaceae_;Bacillus;
OTU_2652	9.7833e-05	0.225806	0.0431549	0.00932341	0.177726	0.138353	0.0568442	0.299608	Upper	M_rafw	Bacteria;Actinobacteria;Actinobacteria;Bifidobacteriales;Bifidobacteriaceae;Bifidobacterium;
OTU_2849	9.7833e-05	0.290323	0.0431549	0.00932341	0.177726	0.138353	0.0568442	0.299608	Upper	M_rafw	Bacteria;Proteobacteria;Deltaproteobacteria;Desulfobacterales;Desulfobulbaceae;Desulfotalea;
OTU_3267	9.7833e-05	0.258065	0.0431549	0.00932341	0.177726	0.138353	0.0568442	0.299608	Upper	M_rafw	Bacteria;Firmicutes;Bacilli;Bacillales;Bacillaceae_;Bacillus;
OTU_348	9.7833e-05	0.193548	0.0431549	0.00932341	0.177726	0.138353	0.0568442	0.299608	Upper	M_rafw	Bacteria;Tenericutes;Mollicutes;Mycoplasmatales;Mycoplasmataceae;Mycoplasma;
OTU_4058	9.7833e-05	0.193548	0.0431549	0.00932341	0.177726	0.138353	0.0568442	0.299608	Upper	M_rafw	Bacteria;Proteobacteria;Gammaproteobacteria;Chromatiales;Ectothiorhodospiraceae;Ectothiorhodosinus;
OTU_5838	9.7833e-05	0.258065	0.0431549	0.00932341	0.177726	0.138353	0.0568442	0.299608	Upper	M_rafw	Bacteria;Planctomycetes;Planctomycetacia;Planctomycetales;Planctomycetaceae;Zavarzinella;
OTU_2005	0.000122449	0.290323	0.0543825	0.0136042	0.193424	0.170041	0.0764844	0.336358	Upper	M_rafw	Bacteria;Tenericutes;Mollicutes;Mycoplasmatales;Mycoplasmataceae;Mycoplasma;
OTU_255	0.000122449	0.258065	0.0543825	0.0136042	0.193424	0.170041	0.0764844	0.336358	Upper	M_rafw	Bacteria;Proteobacteria;Gammaproteobacteria;Chromatiales;Halothiobacillaceae;Halothiobacillus;
OTU_2684	0.000122449	0.193548	0.0543825	0.0136042	0.193424	0.170041	0.0764844	0.336358	Upper	M_rafw	Bacteria;Firmicutes;Negativicutes;Selenomonadales;Veillonellaceae;Psychrosinus;
OTU_1200	0.000133582	0.225806	0.0595025	0.0157178	0.200422	0.183988	0.0855356	0.352124	Upper	M_rafw	Bacteria;Actinobacteria;Actinobacteria;Actinomycetales;Sanguibacteraceae;Sanguibacter;
OTU_117	0.000135849	0.225806	0.0605478	0.0161606	0.201839	0.186798	0.0873869	0.355273	Upper	M_rafw	Bacteria;Tenericutes;Mollicutes;Mycoplasmatales;Mycoplasmataceae;Mycoplasma;
OTU_1289	0.000136861	0.290323	0.0610153	0.0163598	0.202472	0.188051	0.0882151	0.356674	Upper	M_rafw	Bacteria;Proteobacteria;Deltaproteobacteria;Desulfovibrionales;Desulfovibrionaceae;Desulfovibrio;
OTU_1957	0.000136861	0.322581	0.0610153	0.0163598	0.202472	0.188051	0.0882151	0.356674	Upper	M_rafw	Bacteria;Actinobacteria;Actinobacteria;Actinomycetales;Sporichthyaceae;Sporichthya;
OTU_4087	0.000136861	0.225806	0.0610153	0.0163598	0.202472	0.188051	0.0882151	0.356674	Upper	M_rafw	Bacteria;Bacteroidetes;Sphingobacteria;Sphingobacteriales;Cytophagaceae;Runella;
OTU_4238	0.000136861	0.225806	0.0610153	0.0163598	0.202472	0.188051	0.0882151	0.356674	Upper	M_rafw	Bacteria;Firmicutes;Bacilli;Bacillales;Listeriaceae;Listeria;
OTU_5757	0.000136861	0.322581	0.0610153	0.0163598	0.202472	0.188051	0.0882151	0.356674	Upper	M_rafw	Bacteria;Firmicutes;Clostridia;Clostridiales;Peptostreptococcaceae;Peptostreptococcaceae_incertae_sedis;
OTU_1910	0.000165919	0.225806	0.0745116	0.0224091	0.220439	0.223182	0.112117	0.395289	Upper	M_rafw	Bacteria;Proteobacteria;Betaproteobacteria;Burkholderiales;Burkholderiaceae;Paucimonas;
OTU_3705	0.000175875	0.322581	0.0791713	0.0246204	0.226519	0.234867	0.120336	0.407863	Upper	M_rafw	Bacteria;Proteobacteria;Gammaproteobacteria;Vibrionales;Vibrionaceae;Vibrio;
OTU_6437	0.000175875	0.387097	0.0791713	0.0246204	0.226519	0.234867	0.120336	0.407863	Upper	M_rafw	Bacteria;Actinobacteria;Actinobacteria;Coriobacteriales;Coriobacteriaceae;Olsenella;
OTU_6836	0.00018136	0.322581	0.0817456	0.0258667	0.229854	0.241229	0.124864	0.414656	Upper	M_rafw	Bacteria;Tenericutes;Mollicutes;Mycoplasmatales;Mycoplasmataceae;Ureaplasma;
OTU_1671	0.000184516	0.290323	0.0832292	0.0265928	0.231768	0.244866	0.127468	0.418523	Upper	M_rafw	Bacteria;Proteobacteria;Alphaproteobacteria;Sphingomonadales;Sphingomonadaceae;Sphingomonas;
OTU_193	0.000194432	0.354839	0.0879011	0.0289145	0.23776	0.256179	0.135644	0.430479	Upper	M_rafw	Bacteria;Bacteroidetes;Bacteroidia;Bacteroidales;Bacteroidaceae;Bacteroides;
OTU_653	0.000213546	0.290323	0.0969496	0.0335564	0.24922	0.27751	0.15135	0.452731	Upper	M_rafw	Bacteria;Bacteroidetes;Flavobacteria;Flavobacteriales;Flavobacteriaceae;Ornithobacterium;
OTU_1911	0.000234694	0.322581	0.107023	0.0389314	0.26177	0.3004	0.168603	0.476211	Upper	M_rafw	Bacteria;Firmicutes;Bacilli;Lactobacillales;Enterococcaceae;Enterococcus;
OTU_319	0.000238472	0.354839	0.108829	0.0399164	0.263999	0.304412	0.171668	0.480285	Upper	M_rafw	Archaea;Euryarchaeota;Methanomicrobia;Methanosarcinales;Methanosarcinaceae;Methanolobus;
OTU_958	0.000261099	0.387097	0.119682	0.0459653	0.277263	0.327965	0.189896	0.503969	Upper	M_rafw	Bacteria;Proteobacteria;Gammaproteobacteria;Pasteurellales;Pasteurellaceae;Bibersteinia;
OTU_3553	0.00027271	0.290323	0.125274	0.0491638	0.284015	0.33974	0.199155	0.515663	Upper	M_rafw	Bacteria;Bacteroidetes;Sphingobacteria;Sphingobacteriales;Sphingobacteriaceae;Solitalea;
OTU_2938	0.000284529	0.354839	0.130981	0.0524818	0.290853	0.351514	0.208508	0.527262	Upper	M_rafw	Bacteria;Actinobacteria;Actinobacteria;Actinomycetales;Glycomycetaceae;Glycomyces;
OTU_5284	0.000292265	0.322581	0.134724	0.0546865	0.295309	0.359107	0.21459	0.534693	Upper	M_rafw	Bacteria;Bacteroidetes;Bacteroidia;Bacteroidales;Porphyromonadaceae;Odoribacter;
OTU_124	0.000293531	0.322581	0.135337	0.0550496	0.296037	0.36034	0.215581	0.535896	Upper	M_rafw	Bacteria;Firmicutes;Clostridia;Clostridiales;Clostridiales_Incertae_Sedis_XI;Anaerococcus;
OTU_5521	0.000311379	0.451613	0.143996	0.0602398	0.306255	0.377488	0.229467	0.552524	Upper	M_rafw	Bacteria;Proteobacteria;Alphaproteobacteria;Rhizobiales;Hyphomicrobiaceae;Devosia;
OTU_1494	0.000312736	0.354839	0.144656	0.0606399	0.307029	0.378773	0.230516	0.553763	Upper	M_rafw	Bacteria;Tenericutes;Mollicutes;Mycoplasmatales;Mycoplasmataceae;Mycoplasma;
OTU_496	0.000341159	0.419355	0.158501	0.069175	0.32313	0.405083	0.252208	0.578888	Upper	M_rafw	Bacteria;Proteobacteria;Alphaproteobacteria;Rhizobiales;Phyllobacteriaceae;Mesorhizobium;
OTU_3478	0.000364305	0.548387	0.169814	0.0763386	0.336098	0.425682	0.269492	0.59826	Upper	M_rafw	Bacteria;Actinobacteria;Actinobacteria;Actinomycetales;Micrococcaceae;Rothia;
OTU_5464	0.000386499	0.483871	0.180688	0.0833732	0.348414	0.444766	0.285736	0.615976	Upper	M_rafw	Bacteria;Proteobacteria;Alphaproteobacteria;Rhizobiales;Xanthobacteraceae;Xanthobacter;
OTU_1134	0.000398515	0.483871	0.186583	0.0872449	0.355032	0.454832	0.294392	0.625232	Upper	M_rafw	Bacteria;Verrucomicrobia;Opitutae;Opitutales;Opitutaceae;Opitutus;
OTU_886	0.000407978	0.516129	0.191229	0.0903238	0.360221	0.46263	0.30114	0.632361	Upper	M_rafw	Bacteria;Verrucomicrobia;Verrucomicrobiae;Verrucomicrobiales;Verrucomicrobiaceae;Verrucomicrobium;
OTU_1424	0.000442802	0.387097	0.208342	0.101866	0.379132	0.490382	0.325446	0.657439	Upper	M_rafw	Bacteria;Proteobacteria;Betaproteobacteria;Neisseriales;Neisseriaceae;Alysiella;
OTU_5096	0.000446319	0.612903	0.210071	0.103049	0.381026	0.493104	0.327854	0.659874	Upper	M_rafw	Bacteria;Actinobacteria;Actinobacteria;Actinomycetales;Pseudonocardiaceae;Amycolatopsis;
OTU_1218	0.00045527	0.451613	0.214472	0.106074	0.385833	0.499965	0.333946	0.665993	Upper	M_rafw	Bacteria;Firmicutes;Bacilli;Bacillales;Thermoactinomycetaceae_;Laceyella;
OTU_1741	0.000502822	0.451613	0.237846	0.122452	0.411049	0.534893	0.365382	0.696709	Upper	M_rafw	Bacteria;Proteobacteria;Gammaproteobacteria;Thiotrichales;Thiotrichales_incertae_sedis;Caedibacter;
OTU_123	0.000505721	0.451613	0.23927	0.123466	0.412568	0.536942	0.367249	0.698489	Upper	M_rafw	Bacteria;Tenericutes;Mollicutes;Mycoplasmatales;Mycoplasmataceae;Mycoplasma;
OTU_2873	0.000546389	0.580645	0.259217	0.137858	0.433671	0.564749	0.392829	0.72239	Upper	M_rafw	Bacteria;Bacteroidetes;Sphingobacteria;Sphingobacteriales;Cytophagaceae;Adhaeribacter;
OTU_151	0.000690392	0.806452	0.329065	0.190757	0.505066	0.650461	0.474677	0.793066	Upper	M_rafw	Bacteria;Firmicutes;Erysipelotrichia;Erysipelotrichales;Erysipelotrichaceae;Erysipelotrichaceae_incertae_sedis;
OTU_482	0.000694015	0.612903	0.3308	0.192117	0.506794	0.652384	0.476568	0.794599	Upper	M_rafw	Bacteria;Firmicutes;Bacilli;Bacillales;Staphylococcaceae;Jeotgalicoccus;
OTU_2466	0.000840511	0.580645	0.399617	0.247665	0.573704	0.721906	0.546664	0.848215	Upper	M_rafw	Bacteria;Bacteroidetes;Sphingobacteria;Sphingobacteriales;Sphingobacteriaceae;Sphingobacterium;
OTU_6434	0.00086282	0.967742	0.409836	0.256173	0.583381	0.731198	0.556307	0.855106	Upper	M_rafw	Bacteria;Tenericutes;Mollicutes;Mycoplasmatales;Mycoplasmataceae;Mycoplasma;
OTU_5011	0.000907111	0.741935	0.429891	0.273056	0.602186	0.748736	0.574701	0.867921	Upper	M_rafw	Bacteria;Actinobacteria;Actinobacteria;Actinomycetales;Microbacteriaceae;Leucobacter;
OTU_1325	0.000932279	0.612903	0.441143	0.282635	0.612629	0.758187	0.584722	0.874719	Upper	M_rafw	Bacteria;Firmicutes;Clostridia;Clostridiales;Eubacteriaceae;Alkalibaculum;
OTU_5006	0.000978357	0.741935	0.461456	0.300121	0.63129	0.77458	0.602293	0.886319	Upper	M_rafw	Bacteria;Proteobacteria;Alphaproteobacteria;Rhizobiales;Methylobacteriaceae;Methylobacterium;
OTU_2941	0.00101189	1	0.475995	0.312789	0.644495	0.785806	0.614471	0.894118	Upper	M_rafw	Bacteria;Proteobacteria;Gammaproteobacteria;Pseudomonadales;Pseudomonadaceae;Pseudomonas;
OTU_220	0.00101806	0.935484	0.478648	0.315113	0.646891	0.78781	0.616658	0.895497	Upper	M_rafw	Bacteria;Verrucomicrobia;Verrucomicrobiae;Verrucomicrobiales;Verrucomicrobiaceae;Verrucomicrobium;
OTU_5844	0.00103176	0.709677	0.484513	0.320268	0.652173	0.792194	0.621456	0.898501	Upper	M_rafw	Bacteria;Bacteroidetes;Flavobacteria;Flavobacteriales;Flavobacteriaceae;Flavobacterium;
OTU_3523	0.00104115	0.741935	0.488508	0.323791	0.65576	0.795144	0.624696	0.90051	Upper	M_rafw	Bacteria;Verrucomicrobia;Opitutae;Opitutales;Opitutaceae;Opitutus;
OTU_1313	0.00109781	0.83871	0.512268	0.344937	0.676895	0.812088	0.643481	0.911877	Upper	M_rafw	Bacteria;Proteobacteria;Gammaproteobacteria;Pseudomonadales;Moraxellaceae;Alkanindiges;
OTU_6465	0.0011027	0.935484	0.514289	0.34675	0.678676	0.813483	0.645041	0.912798	Upper	M_rafw	Bacteria;Bacteroidetes;Sphingobacteria;Sphingobacteriales;Chitinophagaceae;Niastella;
OTU_280	0.00110617	0.741935	0.515721	0.348037	0.679938	0.814467	0.646144	0.913448	Upper	M_rafw	Bacteria;Actinobacteria;Actinobacteria;Actinomycetales;Demequinaceae;Demequina;
OTU_2967	0.0011503	0.709677	0.533702	0.364299	0.695674	0.826533	0.659748	0.921314	Upper	M_rafw	Bacteria;Proteobacteria;Alphaproteobacteria;Caulobacterales;Caulobacteraceae;Phenylobacterium;
OTU_2900	0.00122681	0.935484	0.56391	0.392051	0.721676	0.845622	0.681637	0.933394	Upper	M_rafw	Bacteria;Tenericutes;Mollicutes;Mycoplasmatales;Mycoplasmataceae;Mycoplasma;
OTU_2912	0.00124917	0.903226	0.572503	0.400046	0.728972	0.850795	0.687651	0.936585	Upper	M_rafw	Bacteria;Tenericutes;Mollicutes;Mycoplasmatales;Mycoplasmataceae;Mycoplasma;
OTU_3453	0.0013052	1	0.593551	0.419819	0.746654	0.863005	0.701998	0.943965	Upper	M_rafw	Bacteria;Firmicutes;Bacilli;Bacillales;Bacillaceae_;Bacillus;
OTU_6459	0.00131005	0.967742	0.595339	0.421512	0.748144	0.864013	0.703193	0.944565	Upper	M_rafw	Bacteria;Proteobacteria;Gammaproteobacteria;Vibrionales;Vibrionaceae;Aliivibrio;
OTU_4041	0.00131098	0.870968	0.595682	0.421836	0.748429	0.864206	0.703421	0.944679	Upper	M_rafw	Bacteria;Proteobacteria;Betaproteobacteria;Burkholderiales;Comamonadaceae;Comamonas;
OTU_1731	0.00132041	0.774194	0.599148	0.425123	0.75131	0.866145	0.705724	0.945827	Upper	M_rafw	Bacteria;Actinobacteria;Actinobacteria;Actinomycetales;Corynebacteriaceae;Corynebacterium;
OTU_4049	0.00133087	0.83871	0.602966	0.428752	0.754475	0.868262	0.708244	0.947074	Upper	M_rafw	Bacteria;Proteobacteria;Betaproteobacteria;Burkholderiales;Oxalobacteraceae;Herbaspirillum;
OTU_2872	0.00136883	0.903226	0.616618	0.441804	0.765716	0.875667	0.717117	0.951378	Upper	M_rafw	Bacteria;Actinobacteria;Actinobacteria;Actinomycetales;Intrasporangiaceae;Terrabacter;
OTU_6609	0.00137362	0.870968	0.618316	0.443436	0.767106	0.87657	0.718206	0.951897	Upper	M_rafw	Bacteria;Firmicutes;Clostridia;Clostridiales;Clostridiaceae_;Sarcina;
OTU_5840	0.00138765	0.935484	0.623268	0.448205	0.771149	0.879183	0.721362	0.95339	Upper	M_rafw	Bacteria;Proteobacteria;Betaproteobacteria;Rhodocyclales;Rhodocyclaceae;Thauera;
OTU_6413	0.00144003	0.967742	0.641358	0.465761	0.785784	0.888453	0.732659	0.958589	Upper	M_rafw	Bacteria;Firmicutes;Negativicutes;Selenomonadales;Veillonellaceae;Megasphaera;
OTU_6414	0.00144604	0.83871	0.643393	0.467749	0.787417	0.88947	0.733907	0.95915	Upper	M_rafw	Bacteria;Bacteroidetes;Bacteroidia;Bacteroidales;Porphyromonadaceae;Porphyromonas;
OTU_5013	0.00146028	0.967742	0.648186	0.472443	0.791252	0.891843	0.73683	0.960451	Upper	M_rafw	Bacteria;Proteobacteria;Alphaproteobacteria;Rhizobiales;Brucellaceae;Brucella;
OTU_261	0.00150378	1	0.662545	0.486598	0.802649	0.898782	0.745436	0.964191	Upper	M_rafw	Bacteria;Proteobacteria;Alphaproteobacteria;Rickettsiales;Rickettsiaceae;Rickettsia;
OTU_6853	0.00152685	1	0.669989	0.493992	0.808502	0.90228	0.749812	0.96604	Upper	M_rafw	Bacteria;Bacteroidetes;Bacteroidia;Bacteroidales;Prevotellaceae;Prevotella;
OTU_6467	0.00156666	0.903226	0.682555	0.50656	0.818294	0.908034	0.757069	0.969023	Upper	M_rafw	Bacteria;Firmicutes;Bacilli;Lactobacillales;Streptococcaceae;Streptococcus;
OTU_6468	0.00157137	0.935484	0.684016	0.508029	0.819426	0.908691	0.757902	0.969359	Upper	M_rafw	Bacteria;Proteobacteria;Alphaproteobacteria;Rhizobiales;Hyphomicrobiaceae;Pedomicrobium;
OTU_3434	0.00157751	1	0.685917	0.509941	0.820895	0.909541	0.758982	0.969792	Upper	M_rafw	Bacteria;Proteobacteria;Alphaproteobacteria;Sphingomonadales;Sphingomonadaceae;Sphingomonas;
OTU_314	0.00158846	0.935484	0.689286	0.513339	0.823494	0.91104	0.760889	0.970552	Upper	M_rafw	Bacteria;Bacteroidetes;Sphingobacteria;Sphingobacteriales;Flammeovirgaceae;Fulvivirga;
OTU_3533	0.00160343	0.903226	0.693847	0.517951	0.826999	0.913047	0.763451	0.971561	Upper	M_rafw	Bacteria;Tenericutes;Mollicutes;Mycoplasmatales;Mycoplasmataceae;Mycoplasma;
OTU_6838	0.0016135	0.903226	0.696887	0.521032	0.829325	0.914371	0.765147	0.972221	Upper	M_rafw	Bacteria;Proteobacteria;Gammaproteobacteria;Chromatiales;Chromatiaceae;Thioflavicoccus;
OTU_5418	0.00161378	0.870968	0.69697	0.521117	0.829389	0.914407	0.765194	0.972239	Upper	M_rafw	Bacteria;Tenericutes;Mollicutes;Acholeplasmatales;Acholeplasmataceae;Acholeplasma;
OTU_2871	0.00161838	0.967742	0.698351	0.52252	0.830444	0.915005	0.765961	0.972536	Upper	M_rafw	Bacteria;Firmicutes;Clostridia;Halanaerobiales;Halobacteroidaceae;Halanaerobaculum;
OTU_5417	0.00162561	1	0.700514	0.524719	0.832093	0.915937	0.767159	0.972997	Upper	M_rafw	Bacteria;Spirochaetes;Spirochaetes;Spirochaetales;Leptospiraceae;Leptospira;
OTU_74	0.00165715	0.903226	0.709807	0.534209	0.83914	0.919883	0.772254	0.974924	Upper	M_rafw	Bacteria;Proteobacteria;Alphaproteobacteria;Rhizobiales;Bradyrhizobiaceae;Balneimonas;
OTU_6177	0.00166094	1	0.710911	0.535341	0.839973	0.920345	0.772853	0.975147	Upper	M_rafw	Bacteria;Proteobacteria;Gammaproteobacteria;Pseudomonadales;Pseudomonadaceae;Pseudomonas;
OTU_5831	0.00166737	1	0.712773	0.537252	0.841375	0.921122	0.773862	0.975521	Upper	M_rafw	Bacteria;Proteobacteria;Alphaproteobacteria;Sphingomonadales;Sphingomonadaceae;Novosphingobium;
OTU_1355	0.00166926	0.967742	0.713319	0.537813	0.841786	0.921349	0.774157	0.97563	Upper	M_rafw	Bacteria;Proteobacteria;Alphaproteobacteria;Sphingomonadales;Sphingomonadaceae;Sphingomonas;
OTU_6621	0.0016698	1	0.713476	0.537974	0.841904	0.921414	0.774241	0.975661	Upper	M_rafw	Bacteria;Verrucomicrobia;Verrucomicrobiae;Verrucomicrobiales;Verrucomicrobiaceae;Luteolibacter;
OTU_266	0.00167704	1	0.715557	0.540114	0.843467	0.922276	0.775363	0.976073	Upper	M_rafw	Bacteria;Actinobacteria;Actinobacteria;Actinomycetales;Acidothermaceae;Acidothermus;
OTU_297	0.00168855	0.903226	0.718845	0.543503	0.84593	0.923629	0.777127	0.976715	Upper	M_rafw	Bacteria;Proteobacteria;Alphaproteobacteria;Rhizobiales;Beijerinckiaceae;Beijerinckia;
OTU_1173	0.00168986	0.967742	0.719218	0.543887	0.846208	0.923781	0.777326	0.976787	Upper	M_rafw	Bacteria;Proteobacteria;Alphaproteobacteria;Rhodobacterales;Rhodobacteraceae;Haematobacter;
OTU_2940	0.00169639	0.935484	0.721068	0.545798	0.84759	0.924536	0.778313	0.977144	Upper	M_rafw	Bacteria;Tenericutes;Mollicutes;Mycoplasmatales;Mycoplasmataceae;Mycoplasma;
OTU_3747	0.00170318	0.903226	0.722982	0.547777	0.849016	0.925313	0.779331	0.977509	Upper	M_rafw	Bacteria;Proteobacteria;Gammaproteobacteria;Pasteurellales;Pasteurellaceae;Actinobacillus;
OTU_5445	0.00170525	0.903226	0.723565	0.548381	0.849451	0.925549	0.77964	0.977619	Upper	M_rafw	Bacteria;Firmicutes;Clostridia;Clostridiales;Ruminococcaceae;Hydrogenoanaerobacterium;
OTU_331	0.00170926	1	0.724688	0.549544	0.850286	0.926002	0.780235	0.977831	Upper	M_rafw	Bacteria;Proteobacteria;Alphaproteobacteria;Caulobacterales;Caulobacteraceae;Caulobacter;
OTU_4064	0.0017241	0.967742	0.728818	0.553831	0.853348	0.927658	0.782412	0.9786	Upper	M_rafw	Archaea;Euryarchaeota;Thermoplasmata;Thermoplasmatales;Thermoplasmatales_incertae_sedis;Thermogymnomonas;
OTU_4055	0.00175353	0.935484	0.736868	0.562227	0.859278	0.930832	0.786608	0.980052	Upper	M_rafw	Bacteria;Chlamydiae;Chlamydiae;Chlamydiales;Chlamydiaceae;Chlamydophila;
OTU_5001	0.00175704	0.967742	0.737816	0.563219	0.859973	0.931201	0.787099	0.980219	Upper	M_rafw	Bacteria;Proteobacteria;Gammaproteobacteria;Legionellales;Legionellaceae;Legionella;
OTU_3738	0.00176053	0.967742	0.738757	0.564204	0.860661	0.931566	0.787584	0.980384	Upper	M_rafw	Bacteria;Proteobacteria;Gammaproteobacteria;Vibrionales;Vibrionaceae;Vibrio;
OTU_4089	0.00177035	0.870968	0.741386	0.566962	0.862582	0.932583	0.788936	0.98084	Upper	M_rafw	Bacteria;Firmicutes;Clostridia;Clostridiales;Lachnospiraceae;Blautia;
OTU_5415	0.00179144	1	0.746968	0.572836	0.866641	0.934717	0.791786	0.981788	Upper	M_rafw	Bacteria;Proteobacteria;Alphaproteobacteria;Rhizobiales;Phyllobacteriaceae;Mesorhizobium;
OTU_5016	0.00180397	0.967742	0.750239	0.57629	0.869008	0.935952	0.793442	0.98233	Upper	M_rafw	Bacteria;Proteobacteria;Alphaproteobacteria;Rhodobacterales;Rhodobacteraceae;Rhodobacter;
OTU_3436	0.00180694	1	0.75101	0.577105	0.869564	0.936242	0.793831	0.982456	Upper	M_rafw	Bacteria;Proteobacteria;Alphaproteobacteria;Rhizobiales;Rhodobiaceae;Parvibaculum;
OTU_2485	0.00180905	0.903226	0.751554	0.577681	0.869957	0.936446	0.794105	0.982545	Upper	M_rafw	Bacteria;Proteobacteria;Alphaproteobacteria;Rhodospirillales;Acetobacteraceae;Roseomonas;
OTU_2487	0.00181214	0.903226	0.752355	0.578529	0.870533	0.936745	0.794508	0.982676	Upper	M_rafw	Bacteria;Proteobacteria;Alphaproteobacteria;Rhodobacterales;Rhodobacteraceae;Phaeobacter;
OTU_268	0.00182141	0.935484	0.754736	0.581055	0.872246	0.937633	0.795703	0.98306	Upper	M_rafw	Bacteria;Proteobacteria;Alphaproteobacteria;Rhodobacterales;Rhodobacteraceae;Haematobacter;
OTU_336	0.00183473	1	0.75813	0.584661	0.874678	0.938887	0.797396	0.983598	Upper	M_rafw	Bacteria;Proteobacteria;Gammaproteobacteria;Chromatiales;Ectothiorhodospiraceae;Thiorhodospira;
OTU_4067	0.0018636	0.903226	0.765358	0.592378	0.879823	0.941519	0.800967	0.984711	Upper	M_rafw	Bacteria;Proteobacteria;Deltaproteobacteria;Syntrophobacterales;Syntrophaceae;Syntrophus;
OTU_3532	0.00186765	0.967742	0.766357	0.593449	0.880531	0.941879	0.801457	0.984862	Upper	M_rafw	Bacteria;Firmicutes;Clostridia;Clostridiales;Lachnospiraceae;Roseburia;
OTU_3330	0.00187061	0.967742	0.767087	0.594231	0.881047	0.942141	0.801814	0.984971	Upper	M_rafw	Bacteria;Proteobacteria;Alphaproteobacteria;Caulobacterales;Caulobacteraceae;Phenylobacterium;
OTU_5841	0.00187955	0.967742	0.769276	0.59658	0.882593	0.942923	0.802882	0.985295	Upper	M_rafw	Bacteria;Proteobacteria;Gammaproteobacteria;Alteromonadales;Shewanellaceae;Shewanella;
OTU_5833	0.00188253	0.967742	0.770004	0.597363	0.883106	0.943183	0.803236	0.985402	Upper	M_rafw	Bacteria;Verrucomicrobia;Verrucomicrobiae;Verrucomicrobiales;Verrucomicrobiaceae;Prosthecobacter;
OTU_6047	0.00188288	0.903226	0.770089	0.597454	0.883166	0.943213	0.803278	0.985415	Upper	M_rafw	Bacteria;Actinobacteria;Actinobacteria;Actinomycetales;Micrococcaceae;Arthrobacter;
OTU_1361	0.00188786	0.967742	0.771297	0.598755	0.884016	0.943642	0.803865	0.985591	Upper	M_rafw	Bacteria;Bacteroidetes;Flavobacteria;Flavobacteriales;Flavobacteriaceae;Chryseobacterium;
OTU_6438	0.00189245	0.935484	0.77241	0.599953	0.884798	0.944036	0.804404	0.985753	Upper	M_rafw	Bacteria;Actinobacteria;Actinobacteria;Actinomycetales;Glycomycetaceae;Glycomyces;
OTU_141	0.00189464	1	0.772937	0.600521	0.885168	0.944222	0.804659	0.985829	Upper	M_rafw	Bacteria;Proteobacteria;Gammaproteobacteria;Vibrionales;Vibrionaceae;Salinivibrio;
OTU_2467	0.00189555	1	0.773156	0.600757	0.885322	0.944299	0.804765	0.985861	Upper	M_rafw	Bacteria;Spirochaetes;Spirochaetes;Spirochaetales;Spirochaetaceae;Treponema;
OTU_4054	0.00191517	1	0.777845	0.605822	0.8886	0.945942	0.807022	0.986526	Upper	M_rafw	Archaea;Euryarchaeota;Methanobacteria;Methanobacteriales;Methanobacteriaceae;Methanothermobacter;
OTU_3303	0.00192606	0.967742	0.780412	0.608604	0.890386	0.946831	0.808249	0.986883	Upper	M_rafw	Bacteria;Proteobacteria;Betaproteobacteria;Neisseriales;Neisseriaceae;Laribacter;
OTU_3753	0.00192665	1	0.780551	0.608755	0.890482	0.94688	0.808315	0.986902	Upper	M_rafw	Bacteria;Firmicutes;Bacilli;Lactobacillales;Leuconostocaceae;Weissella;
OTU_6433	0.0019278	0.967742	0.780821	0.609048	0.89067	0.946973	0.808444	0.986939	Upper	M_rafw	Bacteria;Firmicutes;Clostridia;Clostridiales;Clostridiales_Incertae_Sedis_XVII;Sulfobacillus;
OTU_3316	0.00192869	1	0.781029	0.609274	0.890815	0.947045	0.808543	0.986968	Upper	M_rafw	Bacteria;Firmicutes;Clostridia;Clostridiales;Clostridiales_Incertae_Sedis_XI;Peptoniphilus;
OTU_3745	0.00193367	0.967742	0.782194	0.610539	0.891622	0.947445	0.809097	0.987127	Upper	M_rafw	Bacteria;Proteobacteria;Deltaproteobacteria;Syntrophobacterales;Syntrophaceae;Desulfomonile;
OTU_6417	0.00194434	0.935484	0.78467	0.613233	0.893335	0.948293	0.810271	0.987462	Upper	M_rafw	Bacteria;Firmicutes;Clostridia;Clostridiales;Clostridiales_Incertae_Sedis_XIII;Anaerovorax;
OTU_6591	0.00194666	0.967742	0.785206	0.613817	0.893704	0.948476	0.810524	0.987534	Upper	M_rafw	Bacteria;Proteobacteria;Alphaproteobacteria;Rickettsiales;Anaplasmataceae;Neorickettsia;
OTU_4053	0.00195951	0.935484	0.788154	0.617034	0.895733	0.949476	0.811913	0.987925	Upper	M_rafw	Bacteria;Bacteroidetes;Sphingobacteria;Sphingobacteriales;Cytophagaceae;Arcicella;
OTU_2470	0.00196251	1	0.788836	0.617779	0.896202	0.949706	0.812233	0.988014	Upper	M_rafw	Bacteria;Armatimonadetes;Armatimonadia;Armatimonadales;Armatimonadaceae;Armatimonas/Armatimonadetes_gp;
OTU_6833	0.00197035	0.967742	0.790614	0.619724	0.89742	0.950304	0.813066	0.988245	Upper	M_rafw	Bacteria;Bacteroidetes;Flavobacteria;Flavobacteriales;Flavobacteriaceae;Flavobacterium;
OTU_3412	0.00200252	1	0.797784	0.627602	0.902301	0.952683	0.816394	0.98915	Upper	M_rafw	Archaea;Euryarchaeota;Halobacteria;Halobacteriales;Halobacteriaceae;Haladaptatus;
OTU_5005	0.00201008	1	0.799439	0.629428	0.90342	0.953225	0.817156	0.989354	Upper	M_rafw	Bacteria;Firmicutes;Bacilli;Lactobacillales;Lactobacillaceae;Pediococcus;
OTU_6415	0.0020288	0.967742	0.803492	0.633913	0.906149	0.954542	0.819011	0.989841	Upper	M_rafw	Bacteria;Proteobacteria;Alphaproteobacteria;Rhizobiales;Methylobacteriaceae;Methylobacterium;
OTU_6568	0.00203898	0.935484	0.805669	0.636328	0.907607	0.955243	0.820001	0.990098	Upper	M_rafw	Bacteria;Proteobacteria;Alphaproteobacteria;Rhizobiales;Phyllobacteriaceae;Mesorhizobium;
OTU_2907	0.00204928	0.967742	0.80785	0.638753	0.909063	0.95594	0.820989	0.990351	Upper	M_rafw	Bacteria;Firmicutes;Bacilli;Bacillales;Bacillaceae_;Oceanobacillus;
OTU_3435	0.00205954	1	0.810004	0.641153	0.910495	0.956624	0.82196	0.990597	Upper	M_rafw	Archaea;Euryarchaeota;Halobacteria;Halobacteriales;Halobacteriaceae;Halorubrum;
OTU_3325	0.0020598	1	0.810059	0.641215	0.910532	0.956642	0.821985	0.990604	Upper	M_rafw	Bacteria;Proteobacteria;Alphaproteobacteria;Rhizobiales;Hyphomicrobiaceae;Hyphomicrobium;
OTU_263	0.00207289	1	0.812777	0.644251	0.912332	0.957499	0.823205	0.990909	Upper	M_rafw	Bacteria;Proteobacteria;Gammaproteobacteria;Pseudomonadales;Pseudomonadaceae;Pseudomonas;
OTU_3431	0.002074	1	0.813006	0.644507	0.912483	0.95757	0.823307	0.990935	Upper	M_rafw	Bacteria;Bacteroidetes;Sphingobacteria;Sphingobacteriales;Sphingobacteriaceae;Solitalea;
OTU_3317	0.00207436	1	0.81308	0.64459	0.912532	0.957594	0.82334	0.990943	Upper	M_rafw	Bacteria;Proteobacteria;Alphaproteobacteria;Rhizobiales;Xanthobacteraceae;Labrys;
OTU_2899	0.00207653	0.967742	0.813526	0.64509	0.912827	0.957733	0.823539	0.990992	Upper	M_rafw	Bacteria;Spirochaetes;Spirochaetes;Spirochaetales;Leptospiraceae;Leptospira;
OTU_2488	0.00207942	1	0.814122	0.645756	0.91322	0.95792	0.823805	0.991058	Upper	M_rafw	Bacteria;Firmicutes;Clostridia;Clostridiales;Peptococcaceae_;Peptococcus;
OTU_6610	0.00207965	0.967742	0.814167	0.645807	0.91325	0.957934	0.823826	0.991063	Upper	M_rafw	Bacteria;Firmicutes;Bacilli;Lactobacillales;Lactobacillaceae;Lactobacillus;
OTU_334	0.00208388	1	0.815034	0.646779	0.913821	0.958205	0.824212	0.991158	Upper	M_rafw	Bacteria;Proteobacteria;Betaproteobacteria;Rhodocyclales;Rhodocyclaceae;Thauera;
OTU_6046	0.00208432	0.967742	0.815125	0.64688	0.91388	0.958233	0.824252	0.991168	Upper	M_rafw	Bacteria;Proteobacteria;Gammaproteobacteria;Oceanospirillales;Oceanospirillaceae;Oceanospirillum;
OTU_4043	0.00208573	1	0.815412	0.647203	0.91407	0.958323	0.82438	0.9912	Upper	M_rafw	Bacteria;Firmicutes;Bacilli;Lactobacillales;Lactobacillaceae;Lactobacillus;
OTU_2700	0.00209287	1	0.816865	0.648833	0.915024	0.958774	0.825026	0.991358	Upper	M_rafw	Bacteria;Proteobacteria;Gammaproteobacteria;Chromatiales;Ectothiorhodospiraceae;Thioalkalivibrio;
OTU_275	0.00209412	1	0.817118	0.649118	0.91519	0.958853	0.825138	0.991385	Upper	M_rafw	Bacteria;Firmicutes;Negativicutes;Selenomonadales;Veillonellaceae;Selenomonas;
OTU_270	0.00209568	1	0.817434	0.649473	0.915397	0.95895	0.825278	0.991419	Upper	M_rafw	Bacteria;Proteobacteria;Gammaproteobacteria;Aeromonadales;Succinivibrionaceae;Anaerobiospirillum;
OTU_332	0.00210933	0.967742	0.820178	0.652561	0.917192	0.959796	0.826491	0.991712	Upper	M_rafw	Bacteria;Bacteroidetes;Flavobacteria;Flavobacteriales;Flavobacteriaceae;Myroides;
OTU_1348	0.00211066	0.967742	0.820443	0.65286	0.917365	0.959878	0.826608	0.991739	Upper	M_rafw	Bacteria;Bacteroidetes;Flavobacteria;Flavobacteriales;Flavobacteriaceae;Flavobacterium;
OTU_6176	0.00211099	0.967742	0.820507	0.652933	0.917407	0.959897	0.826636	0.991746	Upper	M_rafw	Bacteria;Bacteroidetes;Sphingobacteria;Sphingobacteriales;Flammeovirgaceae;Roseivirga;
OTU_3298	0.00211134	1	0.820579	0.653013	0.917453	0.959919	0.826668	0.991754	Upper	M_rafw	Bacteria;Fusobacteria.ph;Fusobacteria.cl;Fusobacteriales;Fusobacteriaceae;Cetobacterium;
OTU_6552	0.00213145	0.967742	0.824551	0.657502	0.920034	0.96113	0.82841	0.992166	Upper	M_rafw	Bacteria;Bacteroidetes;Sphingobacteria;Sphingobacteriales;Cytophagaceae;Hymenobacter;
OTU_2478	0.00213725	0.935484	0.825682	0.658783	0.920765	0.961472	0.828904	0.992281	Upper	M_rafw	Bacteria;Actinobacteria;Actinobacteria;Actinomycetales;Dermacoccaceae;Kytococcus;
OTU_337	0.00214313	1	0.826826	0.66008	0.921503	0.961816	0.829401	0.992396	Upper	M_rafw	Bacteria;Proteobacteria;Gammaproteobacteria;Methylococcales;Methylococcaceae;Methylobacter;
OTU_2902	0.00214489	1	0.827165	0.660465	0.921721	0.961918	0.829549	0.99243	Upper	M_rafw	Bacteria;Bacteroidetes;Sphingobacteria;Sphingobacteriales;Chitinophagaceae;Hydrotalea;
OTU_3752	0.0021467	0.967742	0.827516	0.660864	0.921947	0.962024	0.829701	0.992465	Upper	M_rafw	Bacteria;Firmicutes;Negativicutes;Selenomonadales;Veillonellaceae;Dendrosporobacter;
OTU_6097	0.0021478	0.967742	0.827727	0.661103	0.922083	0.962087	0.829793	0.992486	Upper	M_rafw	Bacteria;Actinobacteria;Actinobacteria;Actinomycetales;Acidothermaceae;Acidothermus;
OTU_6435	0.00215156	0.935484	0.82845	0.661926	0.922548	0.962304	0.830106	0.992558	Upper	M_rafw	Bacteria;Tenericutes;Mollicutes;Mycoplasmatales;Mycoplasmataceae;Ureaplasma;
OTU_6493	0.0021578	1	0.829646	0.663286	0.923315	0.962661	0.830624	0.992676	Upper	M_rafw	Bacteria;Firmicutes;Negativicutes;Selenomonadales;Veillonellaceae;Sporomusa;
OTU_6832	0.00216059	1	0.830178	0.663892	0.923656	0.962819	0.830854	0.992728	Upper	M_rafw	Bacteria;Proteobacteria;Alphaproteobacteria;Caulobacterales;Hyphomonadaceae;Maricaulis;
OTU_6594	0.00216631	0.967742	0.831266	0.665133	0.924352	0.963143	0.831323	0.992834	Upper	M_rafw	Bacteria;Bacteroidetes;Bacteroidia;Bacteroidales;Porphyromonadaceae;Parabacteroides;
OTU_5017	0.00217464	0.967742	0.832838	0.666927	0.925355	0.963608	0.831999	0.992986	Upper	M_rafw	Bacteria;Actinobacteria;Actinobacteria;Actinomycetales;Thermomonosporaceae;Actinoallomurus;
OTU_3265	0.00217494	0.967742	0.832895	0.666992	0.925391	0.963625	0.832024	0.992991	Upper	M_rafw	Bacteria;Planctomycetes;Planctomycetacia;Planctomycetales;Planctomycetaceae;Rhodopirellula;
OTU_3446	0.00217573	0.967742	0.833044	0.667162	0.925487	0.963669	0.832088	0.993006	Upper	M_rafw	Bacteria;Firmicutes;Clostridia;Clostridiales;Ruminococcaceae;Faecalibacterium;
OTU_5014	0.00218257	1	0.834326	0.668628	0.926301	0.964046	0.832637	0.993128	Upper	M_rafw	Bacteria;Proteobacteria;Betaproteobacteria;Neisseriales;Neisseriaceae;Chitinilyticum;
OTU_5492	0.00220494	0.935484	0.838458	0.673367	0.928915	0.965252	0.834398	0.993513	Upper	M_rafw	Bacteria;Planctomycetes;Planctomycetacia;Planctomycetales;Planctomycetaceae;Singulisphaera;
OTU_1171	0.00221392	1	0.840093	0.675248	0.929943	0.965724	0.83509	0.993661	Upper	M_rafw	Bacteria;Thermotogae;Thermotogae;Thermotogales;Thermotogaceae;Geotoga;
OTU_3271	0.00221857	1	0.840935	0.676218	0.930471	0.965967	0.835446	0.993737	Upper	M_rafw	Bacteria;Proteobacteria;Deltaproteobacteria;Desulfovibrionales;Desulfovibrionaceae;Desulfovibrio;
OTU_3754	0.00222502	0.935484	0.842094	0.677555	0.931197	0.9663	0.835934	0.993841	Upper	M_rafw	Bacteria;Verrucomicrobia;Verrucomicrobiae;Verrucomicrobiales;Verrucomicrobiaceae;Haloferula;
OTU_2904	0.00222601	1	0.842273	0.677762	0.931309	0.966351	0.83601	0.993857	Upper	M_rafw	Bacteria;Bacteroidetes;Bacteroidia;Bacteroidales;Porphyromonadaceae;Petrimonas;
OTU_4040	0.00225375	0.967742	0.847178	0.683442	0.934358	0.967745	0.838063	0.994284	Upper	M_rafw	Bacteria;Firmicutes;Bacilli;Lactobacillales;Lactobacillaceae;Pediococcus;
OTU_6460	0.00225686	1	0.847722	0.684073	0.934694	0.967898	0.838289	0.99433	Upper	M_rafw	Bacteria;Verrucomicrobia;Verrucomicrobiae;Verrucomicrobiales;Verrucomicrobiaceae;Prosthecobacter;
OTU_512	0.00228563	1	0.85266	0.689828	0.937726	0.969276	0.840332	0.99474	Upper	M_rafw	Archaea;Euryarchaeota;Halobacteria;Halobacteriales;Halobacteriaceae;Natronorubrum;
OTU_272	0.00228911	1	0.853248	0.690516	0.938085	0.969439	0.840574	0.994787	Upper	M_rafw	Bacteria;Tenericutes;Mollicutes;Entomoplasmatales;Entomoplasmataceae;Mesoplasma;
OTU_3297	0.00229327	0.967742	0.853947	0.691334	0.938511	0.969632	0.840861	0.994844	Upper	M_rafw	Bacteria;Proteobacteria;Gammaproteobacteria;Alteromonadales;Pseudoalteromonadaceae;Algicola;
OTU_1345	0.00229793	1	0.854729	0.69225	0.938987	0.969847	0.841181	0.994906	Upper	M_rafw	Bacteria;Proteobacteria;Alphaproteobacteria;Rhizobiales;Methylobacteriaceae;Methylobacterium;
OTU_4066	0.00230431	1	0.855794	0.693499	0.939633	0.970139	0.841617	0.994991	Upper	M_rafw	Bacteria;Tenericutes;Mollicutes;Mycoplasmatales;Mycoplasmataceae;Mycoplasma;
OTU_3322	0.00230879	0.967742	0.856537	0.69437	0.940083	0.970342	0.84192	0.995049	Upper	M_rafw	Bacteria;Proteobacteria;Betaproteobacteria;Burkholderiales;Oxalobacteraceae;Herminiimonas;
[truncated: 343 more rows]
